# Supplementary material for: Predicting oil contamination in water using machine learning on microbial compositions
Source: PLoS One. 2026 Mar 19;21(3):e0344571. doi: 10.1371/journal.pone.0344571 (PMC13001938; doi:10.1371/journal.pone.0344571)
Supplement: S1 File — (ZIP) [file pone.0344571.s001.zip]

Archive with 10 entries (9 files):
- SI_Revised/
- __MACOSX/._SI_Revised
- SI_Revised/SI_PLOS_final.pdf
- __MACOSX/SI_Revised/._SI_PLOS_final.pdf
- SI_Revised/.DS_Store
- __MACOSX/SI_Revised/._.DS_Store
- SI_Revised/SI_Data.csv
- __MACOSX/SI_Revised/._SI_Data.csv
- SI_Revised/SI_Code.ipynb
- __MACOSX/SI_Revised/._SI_Code.ipynb
