# Supplementary material for: Predicting oil contamination in water using machine learning on microbial compositions
Source: PLoS One. 2026 Mar 19;21(3):e0344571. doi: 10.1371/journal.pone.0344571 (PMC13001938; doi:10.1371/journal.pone.0344571)
Supplement: S1 File — (ZIP) [file pone.0344571.s001.zip › SI_Revised/SI_Data.csv]

Location	Time	Oil	Temperature	Month	Bacteria 8	Bacteria 33	Bacteria 71	Bacteria 20	Bacteria 3	Bacteria 22	Bacteria 16	Bacteria 196	Bacteria 66	Bacteria 46	Bacteria 407	Bacteria 260	Bacteria 53	Bacteria 11	Bacteria 41	Bacteria 76	Bacteria 6	Bacteria 70	Bacteria 17	Bacteria 27	Bacteria 2	Bacteria 393	Bacteria 36	Bacteria 323	Bacteria 0	Bacteria 4	Bacteria 7	Bacteria 5	Bacteria 18	Bacteria 9	Bacteria 392	Bacteria 10	Bacteria 34	Bacteria 13	Bacteria 384	Bacteria 59	Bacteria 82	Bacteria 60	Bacteria 419	Bacteria 387	Bacteria 80	Bacteria 19	Bacteria 28	Bacteria 177	Bacteria 14
10.388067	30	45.1125	23	80	0	0	21	20	36	17	4	0	1	0	0	0	4	0	1	3	28	0	0	0	60	0	3	0	116	20	6	30	0	17	0	35	1	2	148	2	0	0	0	0	0	4	20	0	3
10.388067	50	146.26927	23	80	20	6	11	18	121	14	22	1	5	8	0	0	1	0	0	10	20	0	6	5	27	0	13	0	57	15	3	15	23	11	14	24	0	18	59	3	0	2	0	0	0	4	21	0	24
10.388067	30	45.1125	23	80	4	0	15	17	38	19	11	2	1	0	0	0	0	0	0	6	19	0	9	0	67	0	1	0	132	12	8	24	2	18	0	28	0	7	149	3	0	0	0	0	0	5	15	0	2
50.453114	60	45.1125	23	80	0	7	3	10	63	15	0	0	0	0	1	0	0	0	4	1	24	0	2	0	17	0	10	0	83	15	18	10	5	40	0	4	3	17	132	13	0	0	5	0	0	8	5	0	0
16.024994	40	45.1125	23	80	0	1	4	10	43	13	0	0	0	0	0	0	0	0	2	0	8	0	4	0	38	0	0	0	98	43	21	56	0	0	0	19	6	7	94	1	0	0	0	8	0	10	9	0	0
16.024994	40	45.1125	23	80	0	0	2	19	44	21	2	0	1	0	0	0	0	0	4	2	15	0	2	1	35	0	0	0	116	54	18	41	2	4	0	11	4	17	105	0	0	0	0	12	0	7	0	0	1
16.024994	50	3.8739023	23	80	34	10	14	15	179	15	85	0	3	0	0	0	0	0	2	9	19	0	34	6	27	0	2	0	35	15	4	48	8	1	0	4	0	4	48	0	2	0	0	10	0	11	0	0	10
50.453114	60	3.8739023	23	80	16	42	12	0	110	4	71	0	0	0	0	0	0	0	0	0	29	0	2	0	9	0	19	0	55	13	32	7	0	14	0	26	0	13	82	17	0	0	1	0	0	14	4	0	0
50.453114	60	146.26927	23	80	5	36	1	11	122	13	14	0	0	0	1	0	0	0	1	87	10	0	3	8	15	0	2	0	47	12	5	13	6	14	0	16	0	22	60	3	0	0	0	0	0	4	10	0	0
50.453114	60	146.26927	23	80	5	20	0	4	105	15	23	0	0	0	6	0	0	0	0	2	17	0	2	10	8	0	10	0	93	20	8	8	13	18	0	5	0	50	58	11	0	0	0	0	0	0	5	0	0
16.024994	40	146.26927	23	80	0	21	4	22	64	10	13	0	0	0	3	0	0	0	3	0	17	0	4	6	27	0	0	0	110	43	5	45	0	1	0	8	0	9	90	0	0	0	0	15	0	11	2	0	8
50.453114	60	146.26927	23	80	21	6	19	18	80	12	2	0	0	0	0	0	0	117	0	4	23	0	11	3	28	0	6	0	69	8	3	23	24	13	2	19	0	30	76	0	0	0	0	0	0	0	16	0	16
2.2007282	20	45.1125	23	80	0	0	1	7	33	10	4	1	0	0	0	0	0	0	0	7	3	0	0	0	0	1	4	0	95	0	1	0	1	28	0	1	2	10	148	9	0	2	0	0	15	0	9	0	0
2.2007282	20	3.8739023	23	80	2	3	5	15	52	28	11	1	3	0	0	0	0	3	0	6	19	0	5	1	34	0	1	0	84	13	13	28	3	5	0	18	8	19	127	0	1	0	0	12	1	5	6	0	0
2.2007282	20	3.8739023	23	80	19	3	0	20	37	0	0	0	0	0	0	0	0	4	0	0	0	0	0	0	2	0	0	0	13	0	0	0	0	0	466	2	0	12	34	0	0	10	0	0	27	0	0	0	0
16.024994	40	3.8739023	23	80	35	17	12	9	24	7	28	0	0	0	0	0	0	0	5	7	13	0	8	16	50	0	0	0	58	43	11	50	1	1	1	10	1	7	62	0	0	0	1	9	0	13	0	0	20
2.2007282	60	146.26927	23	80	0	0	1	4	17	3	1	0	2	0	0	0	0	54	2	0	1	1	0	7	0	2	0	0	133	2	0	0	2	3	4	20	0	21	55	0	0	2	0	0	0	0	0	0	0
2.2007282	60	3.8739023	23	80	0	6	15	5	45	1	24	4	1	0	0	0	0	79	47	5	0	0	3	4	1	0	2	0	1	0	0	0	6	0	70	1	0	6	4	1	0	5	0	0	0	0	0	0	0
2.2007282	60	146.26927	23	80	0	0	7	3	4	2	0	0	1	1	0	0	0	21	3	0	3	5	0	8	0	0	0	0	70	1	0	0	1	0	6	29	0	20	78	0	0	2	0	0	0	1	0	0	0
10.388067	60	3.8739023	23	80	76	1	57	30	70	17	23	1	1	6	0	0	2	3	0	26	16	0	17	24	9	0	10	0	67	2	2	21	45	7	16	20	2	8	80	10	0	4	1	0	3	6	6	0	45
10.388067	40	45.1125	23	80	2	1	17	15	41	22	4	1	1	0	0	0	4	0	1	5	19	0	7	0	31	0	10	0	101	18	8	22	2	12	0	29	2	9	161	4	0	2	0	0	1	16	25	0	2
10.388067	40	146.26927	23	80	12	3	16	21	94	14	4	0	2	2	0	0	0	0	1	3	21	0	4	7	74	0	13	0	95	16	4	13	8	7	2	30	3	12	101	1	0	4	3	1	1	4	10	0	16
10.388067	40	146.26927	23	80	0	0	0	16	19	0	0	71	10	0	0	0	0	0	0	0	0	0	0	0	10	10	0	0	10	7	0	0	2	0	0	24	8	0	27	0	0	0	0	7	0	0	0	0	0
10.388067	40	3.8739023	23	80	8	0	51	37	45	11	4	0	0	0	0	0	1	0	0	4	26	0	12	0	52	0	9	0	74	26	2	22	9	11	5	30	0	9	88	6	0	2	2	0	0	2	12	0	55
10.388067	40	3.8739023	23	80	16	1	50	31	31	13	4	0	5	0	0	0	5	0	0	12	22	0	16	3	49	0	13	0	72	18	2	25	5	14	2	19	1	3	78	10	0	1	0	0	3	10	13	0	44
50.453114	30	3.8739023	23	80	8	4	18	9	61	5	4	4	7	0	0	0	0	0	0	12	7	0	6	3	30	0	33	0	59	0	14	7	25	29	0	45	2	1	47	8	0	0	0	0	0	3	41	0	6
50.453114	30	3.8739023	23	80	13	3	31	20	65	10	4	2	0	0	0	0	0	0	0	16	22	0	3	0	70	0	53	0	51	7	17	26	20	35	0	26	1	3	52	3	1	0	0	0	0	9	23	0	1
50.453114	30	3.8739023	23	80	10	4	9	11	47	4	8	2	2	0	0	0	0	0	0	10	5	0	2	2	47	0	15	0	69	2	8	10	36	10	0	60	2	0	56	0	0	2	1	0	1	8	34	0	6
50.453114	20	45.1125	23	80	5	3	20	24	91	16	5	0	2	0	0	0	0	0	0	4	27	0	2	0	73	0	49	0	108	14	22	38	28	62	0	12	4	1	64	4	0	2	0	0	0	3	27	0	5
50.453114	20	45.1125	23	80	3	2	8	20	42	12	2	1	1	0	0	0	0	0	0	9	14	0	2	1	81	0	34	0	88	11	39	16	13	37	0	24	6	3	78	3	0	0	0	0	0	1	28	0	1
50.453114	20	146.26927	23	80	8	0	2	21	103	30	0	0	0	0	0	0	0	0	0	16	49	0	0	0	88	0	32	0	128	8	3	33	22	42	0	12	2	0	61	2	0	0	1	0	0	0	19	0	0
50.453114	20	45.1125	23	80	2	0	7	15	55	21	2	0	2	0	0	0	0	0	0	7	12	0	2	2	105	0	44	0	77	9	37	19	7	37	0	29	6	1	61	7	0	0	0	2	2	1	29	0	2
10.388067	20	45.1125	23	80	3	1	34	38	88	11	0	0	4	0	0	0	3	0	1	8	20	0	15	0	37	0	45	0	119	14	6	36	0	7	0	21	2	7	137	11	0	5	1	0	7	4	22	0	6
10.388067	20	45.1125	23	80	8	2	27	24	60	23	0	0	0	0	0	0	4	0	3	6	19	0	8	0	56	0	36	0	81	19	4	17	2	12	0	32	5	0	111	16	0	2	2	1	3	7	17	0	14
10.388067	20	3.8739023	23	80	4	0	37	18	41	9	1	0	1	0	0	0	1	0	2	12	24	0	12	0	61	0	58	0	72	7	7	18	1	13	0	44	5	1	91	18	0	0	0	0	5	0	23	0	14
10.388067	30	3.8739023	23	80	7	1	32	19	54	14	0	0	0	0	0	0	2	0	2	12	24	0	10	0	58	0	22	0	136	14	6	35	2	3	0	25	3	9	106	9	0	6	0	0	0	2	7	0	25
10.388067	30	3.8739023	23	80	7	3	49	20	44	12	6	0	5	0	0	0	3	0	3	14	25	0	7	0	43	0	30	0	103	21	5	29	6	2	0	20	0	1	101	14	1	2	0	0	4	8	6	0	16
10.388067	30	146.26927	23	80	8	0	13	33	51	2	11	0	1	16	3	0	0	0	0	4	7	0	8	0	92	0	13	0	83	40	0	26	6	12	3	22	2	15	95	0	0	0	3	0	1	0	21	0	20
10.388067	30	146.26927	23	80	6	0	21	23	52	8	10	0	1	1	0	0	1	0	0	4	32	0	7	1	86	0	22	0	76	21	2	21	4	8	2	32	3	12	97	5	0	0	3	0	1	2	10	0	15
10.388067	30	146.26927	23	80	7	0	19	23	47	3	3	0	2	0	0	0	0	0	1	2	17	0	1	0	79	0	14	0	59	34	3	32	2	8	9	28	3	9	111	6	0	0	6	0	2	4	25	0	13
50.453114	10	45.1125	23	80	0	0	0	0	84	17	0	0	0	0	0	0	0	18	0	0	34	0	12	0	24	0	0	0	130	9	23	41	0	11	6	14	13	4	124	0	4	0	0	13	0	20	8	0	0
10.388067	60	3.8739023	23	80	52	1	61	26	81	22	14	0	1	4	0	0	1	66	1	20	12	0	18	15	16	0	10	0	48	9	1	7	36	11	41	16	0	5	48	3	0	3	0	0	0	1	6	0	42
50.453114	10	45.1125	23	80	8	0	13	27	126	2	0	1	1	0	0	0	0	0	1	3	56	0	10	2	9	0	21	0	52	6	22	60	9	69	0	8	11	0	37	8	2	2	0	0	6	18	45	0	0
10.388067	50	45.1125	23	80	42	0	38	27	72	14	11	1	3	4	1	0	4	80	0	13	22	0	16	6	33	0	13	0	77	7	3	16	22	6	10	18	0	17	75	4	0	0	0	2	0	2	9	0	46
10.388067	50	45.1125	23	80	0	0	5	23	29	36	2	0	1	0	0	0	5	0	0	7	9	0	9	0	27	0	12	0	66	12	9	14	0	18	1	28	6	4	153	11	0	0	0	2	0	18	13	0	1
10.388067	20	3.8739023	23	80	9	1	27	31	66	5	0	0	2	0	0	0	3	0	3	10	26	0	8	0	45	0	46	0	66	13	19	16	2	7	0	45	7	5	109	15	0	2	0	0	5	5	18	0	13
10.388067	60	3.8739023	23	80	68	1	47	39	118	24	42	1	6	0	0	0	1	11	0	11	10	0	24	4	7	0	9	0	64	4	2	6	51	10	0	34	1	3	79	5	0	6	0	1	0	6	4	0	44
2.2007282	60	146.26927	23	80	0	0	1	1	9	9	4	1	0	0	0	0	0	60	2	0	0	2	0	24	0	0	0	0	105	2	0	0	2	1	1	14	0	9	44	0	0	0	0	0	0	0	0	0	0
2.2007282	60	45.1125	23	80	0	0	2	1	18	33	0	0	1	0	0	0	0	0	0	0	5	0	0	0	0	0	3	0	40	1	0	4	0	8	4	5	1	15	106	0	0	0	0	0	1	0	0	0	0
2.2007282	60	45.1125	23	80	0	0	5	1	9	35	0	0	1	0	0	0	0	0	0	1	6	0	0	0	0	0	0	0	51	0	0	1	0	9	9	8	0	14	89	0	0	2	0	0	1	0	0	0	0
2.2007282	10	45.1125	23	80	2	0	2	13	69	3	0	7	0	0	0	0	0	1	0	2	13	0	3	0	0	3	6	0	33	2	1	3	0	43	0	8	4	16	47	23	0	1	0	1	104	0	16	0	0
16.024994	40	146.26927	23	80	6	23	6	19	46	14	10	1	2	0	0	1	0	0	4	5	6	0	5	9	20	0	0	0	88	58	7	27	0	5	0	9	1	8	125	0	0	0	2	12	1	8	2	0	2
16.024994	40	146.26927	23	80	3	19	3	11	30	22	8	2	4	0	1	0	0	1	6	3	16	0	13	6	24	0	0	0	93	45	14	47	7	3	0	11	2	11	110	0	1	0	0	8	1	8	5	0	2
50.453114	50	3.8739023	23	80	17	40	14	14	63	14	66	12	1	0	0	0	0	0	2	8	12	0	3	4	5	0	45	0	97	3	21	21	12	14	1	19	0	17	65	5	2	1	1	0	0	4	16	0	0
50.453114	50	146.26927	23	80	8	36	4	6	112	9	7	0	0	0	2	0	0	0	3	5	15	0	0	6	6	0	15	0	110	7	22	19	5	28	0	7	2	23	70	2	0	0	0	0	0	3	10	0	0
50.453114	50	3.8739023	23	80	19	78	8	12	95	19	34	3	1	0	0	0	0	0	1	9	13	0	6	3	5	0	18	0	73	6	14	11	15	20	0	25	0	22	63	4	2	1	0	1	0	7	11	0	0
16.024994	30	45.1125	23	80	3	0	5	7	35	10	4	0	2	0	0	0	0	0	5	0	8	0	2	2	28	0	2	0	64	95	24	43	1	5	0	15	4	4	59	0	0	0	0	6	0	2	5	0	1
50.453114	50	45.1125	23	80	5	1	5	7	70	22	3	0	0	0	0	0	0	0	3	4	22	0	8	0	6	0	9	0	89	4	33	12	5	49	0	5	3	23	117	12	0	6	1	0	0	11	21	0	0
2.2007282	40	45.1125	23	80	0	0	4	16	14	27	0	2	0	0	0	0	0	0	0	1	12	0	1	0	0	1	3	0	76	2	0	2	0	22	0	14	4	15	70	2	0	2	0	0	4	0	4	0	0
2.2007282	40	45.1125	23	80	0	0	0	9	20	15	2	4	1	0	1	0	0	0	0	3	7	0	1	0	1	0	2	0	61	2	0	2	0	11	1	19	3	17	88	4	0	1	0	0	7	0	3	0	0
2.2007282	30	45.1125	23	80	1	0	8	4	31	5	1	1	2	0	0	0	0	0	0	3	3	0	0	0	0	0	1	0	33	6	0	4	0	16	4	11	1	5	58	3	0	3	0	0	8	0	6	0	0
2.2007282	30	45.1125	23	80	0	0	0	0	16	3	0	0	0	0	0	0	0	0	0	0	0	0	0	0	0	0	0	0	23	0	0	0	0	0	0	30	0	0	8	0	0	0	0	0	6	0	0	0	0
10.388067	40	3.8739023	23	80	13	1	43	21	58	20	11	0	0	4	0	0	1	4	0	11	28	0	13	4	32	0	23	0	63	15	8	20	12	19	9	31	1	4	71	9	2	2	0	0	0	6	20	0	38
16.024994	30	45.1125	23	80	0	0	3	6	50	7	7	0	4	0	0	0	0	0	5	4	7	0	6	0	22	0	0	0	48	89	39	44	1	2	0	18	5	6	58	0	0	0	0	13	1	4	9	0	0
10.388067	20	146.26927	23	80	3	0	47	39	73	28	2	0	5	0	0	0	1	0	2	11	29	0	16	0	22	0	26	0	100	17	9	26	1	14	0	32	5	6	109	11	0	1	0	2	3	1	29	0	6
10.388067	50	146.26927	23	80	16	1	16	20	97	17	12	0	0	1	0	0	0	7	1	8	33	0	7	2	29	0	8	0	73	19	3	11	14	11	2	24	0	10	76	1	0	3	0	0	0	7	26	0	30
10.388067	50	3.8739023	23	80	42	2	52	33	54	27	19	10	1	24	0	0	0	2	0	23	16	0	21	15	11	0	17	0	72	10	4	11	38	7	3	16	3	26	77	10	0	2	0	0	2	4	5	0	45
10.388067	50	146.26927	23	80	6	2	9	26	73	17	17	0	1	9	0	0	0	41	0	0	10	0	5	11	23	0	2	0	120	18	1	5	15	19	0	24	0	32	122	0	0	0	0	0	0	0	18	0	21
50.453114	20	146.26927	23	80	11	0	10	30	55	23	0	2	2	0	0	0	0	0	2	9	27	0	3	2	74	0	36	0	106	3	17	29	21	49	0	11	7	2	76	1	0	1	1	0	2	3	21	0	3
50.453114	20	146.26927	23	80	0	0	22	24	107	40	0	0	0	0	0	0	0	0	0	4	54	0	0	0	59	0	36	0	115	10	38	0	15	61	0	3	0	0	47	1	0	0	7	0	0	0	0	0	0
16.024994	30	146.26927	23	80	6	9	3	13	36	12	6	1	1	0	0	0	0	0	3	5	17	0	5	2	21	0	0	0	69	65	29	38	1	5	0	18	8	7	77	0	1	0	0	7	0	7	6	1	1
10.388067	50	45.1125	23	80	2	0	11	13	48	28	3	0	0	0	0	0	1	2	0	6	19	0	3	0	35	0	16	0	128	4	5	21	1	7	0	28	1	3	176	3	0	0	2	0	2	18	17	0	0
50.453114	20	3.8739023	23	80	7	0	55	0	30	41	0	0	0	0	0	0	0	0	0	0	0	0	0	0	133	0	88	0	148	6	21	0	57	52	0	35	11	0	75	0	0	0	0	0	0	0	0	0	3
16.024994	60	45.1125	23	80	0	2	2	15	46	13	4	0	0	0	0	0	0	0	0	4	17	0	5	0	35	0	0	0	101	17	18	30	2	1	0	19	7	11	122	0	0	0	0	10	0	13	1	0	0
16.024994	60	45.1125	23	80	0	0	6	19	42	15	9	1	0	0	1	0	0	4	0	6	20	0	6	3	14	0	0	0	102	10	3	31	3	2	0	11	4	22	141	0	0	0	0	12	0	21	5	0	0
10.388067	60	45.1125	23	80	1	0	15	11	24	23	1	0	0	0	0	0	1	0	0	2	16	0	7	0	11	0	4	0	115	7	3	14	1	4	2	13	0	9	172	0	0	0	0	3	0	22	11	0	3
10.388067	60	45.1125	23	80	1	1	4	19	45	34	0	5	1	0	0	0	8	13	6	3	7	0	4	0	23	0	5	0	96	3	6	12	2	8	1	22	1	3	140	2	0	0	0	1	1	9	9	0	1
10.388067	10	45.1125	23	80	5	4	25	26	52	38	0	2	8	0	0	0	5	0	20	10	16	0	20	0	20	0	50	0	81	4	8	24	2	18	0	35	6	3	137	20	0	4	0	1	14	7	30	0	4
10.388067	10	45.1125	23	80	6	1	23	24	76	24	0	1	6	0	0	0	4	0	13	15	25	0	19	0	22	0	43	0	85	5	4	16	5	13	0	27	5	5	119	28	1	3	0	2	18	5	37	0	2
16.024994	50	45.1125	23	80	0	0	6	12	24	24	0	0	5	0	0	0	0	0	0	4	2	0	0	0	25	0	0	0	154	26	15	10	0	0	0	26	8	17	121	0	0	0	0	17	0	4	9	0	0
16.024994	60	3.8739023	23	80	27	13	12	13	132	8	22	0	4	0	3	0	0	0	0	13	5	0	15	8	16	0	1	0	57	19	6	33	5	1	2	5	1	6	95	0	1	0	0	11	0	2	2	0	2
16.024994	60	3.8739023	23	80	30	25	5	13	96	10	70	0	1	0	3	0	0	19	0	31	4	0	15	10	27	0	1	0	54	30	1	19	6	1	1	3	2	11	74	0	0	0	0	7	0	7	1	0	10
16.024994	60	3.8739023	23	80	33	6	2	11	124	7	47	0	50	0	7	1	0	15	2	73	20	0	24	8	8	0	0	0	25	47	3	17	6	2	0	6	0	15	32	0	0	0	2	7	0	4	0	0	1
16.024994	60	146.26927	23	80	27	10	2	23	135	6	15	1	4	0	0	0	0	0	0	22	25	0	17	0	13	0	1	0	117	17	2	19	5	2	0	2	1	18	107	0	0	0	0	24	0	8	1	0	0
16.024994	60	45.1125	23	80	0	0	4	19	33	10	15	0	1	0	0	0	0	0	1	7	21	0	5	0	33	0	0	0	93	17	13	20	0	3	0	18	6	27	116	0	0	0	0	15	0	15	9	0	0
10.388067	20	45.1125	23	80	7	0	47	11	25	0	0	0	0	0	0	0	0	0	4	0	0	0	0	0	98	0	35	0	179	20	16	0	0	20	0	55	0	0	124	38	0	0	0	0	0	0	13	0	7
16.024994	50	146.26927	23	80	13	19	4	24	56	19	17	1	1	0	0	3	0	0	4	17	19	0	13	4	21	0	0	0	96	21	13	21	3	3	0	6	2	21	129	0	1	0	0	10	0	12	2	1	1
16.024994	50	146.26927	23	80	0	38	9	12	80	13	7	0	1	0	0	0	0	0	0	3	0	0	9	4	20	0	0	0	91	50	12	34	0	0	0	7	2	18	121	0	0	0	0	12	0	0	0	0	0
50.453114	50	3.8739023	23	80	12	33	17	7	73	13	64	5	4	0	0	0	0	0	1	10	16	0	6	1	5	0	22	0	68	4	9	12	14	22	0	30	0	15	73	6	0	0	0	0	2	4	15	0	0
2.2007282	50	3.8739023	23	80	16	0	44	0	39	0	0	20	2	0	0	0	0	39	36	13	0	0	0	0	0	0	7	0	29	45	0	0	0	0	32	15	0	0	18	0	0	0	0	0	0	0	0	0	0
2.2007282	50	146.26927	23	80	0	0	3	1	12	3	3	1	1	0	0	0	0	30	1	0	1	13	0	5	0	0	0	0	73	3	0	26	0	2	5	17	0	11	52	0	0	5	0	0	1	0	0	0	0
2.2007282	50	3.8739023	23	80	5	20	3	18	57	3	25	1	3	0	0	0	0	39	4	1	3	0	4	9	1	0	9	0	5	4	0	5	1	0	254	1	0	3	7	0	0	4	1	0	1	0	0	0	0
2.2007282	50	146.26927	23	80	0	0	4	1	4	0	10	1	0	0	0	0	0	38	1	0	0	8	0	3	0	0	0	0	91	6	0	0	1	0	4	15	0	28	60	0	0	1	0	0	1	0	0	2	0
2.2007282	60	3.8739023	23	80	8	0	4	5	29	0	43	8	4	0	0	0	0	85	6	1	1	0	3	54	0	0	3	0	4	5	0	2	4	1	7	7	0	1	15	0	1	2	0	0	4	0	1	0	0
16.024994	40	45.1125	23	80	2	0	7	11	42	15	15	0	3	0	0	0	0	0	3	0	8	0	4	0	29	0	0	0	88	73	15	45	0	2	0	20	5	14	101	0	7	0	0	18	0	8	6	0	3
16.024994	50	45.1125	23	80	1	3	2	8	18	9	0	0	4	0	0	0	0	1	3	13	1	0	1	0	74	0	0	0	98	36	27	3	1	4	0	23	10	26	95	0	1	0	0	23	0	8	4	0	0
50.453114	40	45.1125	23	80	4	5	26	7	84	19	6	0	0	0	1	0	0	0	0	2	22	0	0	0	3	0	22	0	65	8	42	10	0	36	0	3	3	8	100	0	0	0	3	0	0	5	17	0	0
50.453114	40	146.26927	23	80	3	34	5	18	91	25	3	2	2	0	0	0	0	0	2	12	7	0	1	2	15	0	27	0	97	6	29	7	17	31	0	19	2	17	44	8	1	0	0	1	1	9	19	0	1
50.453114	60	45.1125	23	80	0	1	11	0	79	22	0	0	0	0	0	0	0	0	0	0	26	0	0	0	11	0	19	0	69	12	35	18	4	58	0	3	9	23	132	15	0	0	0	0	0	12	11	0	0
50.453114	60	3.8739023	23	80	18	82	24	6	132	13	15	0	10	0	1	0	0	0	0	5	5	0	3	9	4	0	25	0	18	2	7	2	38	13	0	40	2	9	38	0	0	0	0	0	0	9	6	0	0
10.388067	60	146.26927	23	80	16	122	11	14	99	9	2	0	2	4	0	0	0	1	0	5	21	0	13	5	16	0	6	0	57	17	0	9	15	15	6	23	1	18	51	2	0	0	0	0	0	1	11	0	10
16.024994	40	3.8739023	23	80	18	19	16	8	48	16	25	0	0	0	0	0	0	0	8	7	8	0	12	3	29	0	0	0	71	44	7	47	0	0	0	9	2	4	88	0	7	0	0	3	0	14	3	0	11
10.388067	60	146.26927	23	80	9	2	13	18	63	4	1	0	1	4	0	0	1	234	0	6	14	0	13	3	14	0	9	0	31	9	3	8	11	9	8	14	1	12	35	4	0	1	0	0	0	3	10	0	14
10.388067	40	45.1125	23	80	2	1	12	28	42	26	14	0	0	0	0	0	8	0	0	1	23	0	7	0	33	0	6	0	104	8	8	52	8	20	0	22	3	9	118	0	1	2	0	1	0	29	18	0	4
16.024994	20	3.8739023	23	80	0	0	5	7	5	5	0	22	1	0	0	1	0	0	0	3	3	0	0	0	0	1	4	0	2	0	2	1	2	1	1	2	1	0	34	12	0	0	0	0	4	0	7	0	0
2.2007282	20	45.1125	23	80	0	0	2	8	64	12	0	0	0	0	0	0	0	0	0	3	9	0	2	0	0	0	5	0	63	2	1	6	0	55	0	10	3	11	106	9	0	1	0	1	31	0	14	0	0
16.024994	20	3.8739023	23	80	5	2	13	4	85	8	21	0	2	0	0	1	0	0	5	3	20	0	10	6	9	0	1	0	61	28	18	137	5	13	0	21	2	0	38	0	1	0	1	5	2	6	5	0	2
16.024994	20	45.1125	23	80	2	0	3	2	82	14	50	0	0	0	0	0	0	0	1	3	8	0	11	1	11	0	0	0	70	51	11	89	6	11	0	26	8	8	58	0	2	0	0	7	0	3	16	0	1
16.024994	30	3.8739023	23	80	7	6	9	9	61	9	10	0	1	0	0	0	0	0	7	5	6	0	5	2	29	0	0	0	83	86	21	60	0	2	0	15	6	4	75	0	4	0	0	6	0	0	3	0	5
16.024994	30	3.8739023	23	80	2	1	8	8	49	20	23	9	1	0	2	0	0	0	6	7	8	0	11	4	16	0	0	0	63	64	13	66	3	5	0	9	1	2	100	0	2	0	0	3	0	8	3	0	4
50.453114	50	45.1125	23	80	10	2	8	7	68	14	3	0	0	0	0	0	0	0	5	5	22	0	0	0	8	0	19	0	76	6	34	11	4	44	0	8	1	23	115	17	0	0	0	0	0	7	17	0	1
50.453114	30	45.1125	23	80	1	0	8	9	20	4	1	0	1	0	0	0	0	0	0	2	4	0	0	0	0	0	2	0	51	5	1	7	2	11	3	14	3	3	82	6	0	0	0	0	10	0	5	0	0
50.453114	30	45.1125	23	80	11	0	10	15	77	11	2	1	1	0	0	0	0	2	0	14	13	0	1	0	6	1	31	0	93	3	39	9	6	44	0	4	4	2	101	2	0	0	1	0	1	5	33	0	1
50.453114	40	146.26927	23	80	13	24	5	12	81	9	20	0	3	0	0	0	0	0	0	13	8	0	3	8	7	0	20	0	116	7	23	7	10	31	0	21	2	9	43	11	0	0	0	0	0	5	17	0	1
50.453114	40	3.8739023	23	80	0	0	0	17	23	30	0	0	4	0	0	0	0	0	0	3	18	0	1	0	0	0	8	0	77	0	2	0	0	18	0	14	0	11	93	0	0	0	0	0	2	0	0	0	0
50.453114	40	3.8739023	23	80	17	16	15	12	77	8	36	0	2	0	0	0	0	0	1	10	20	0	3	2	25	0	30	0	60	6	12	12	19	16	0	31	0	7	59	6	1	0	3	0	0	3	19	0	2
16.024994	40	3.8739023	23	80	19	16	8	20	35	8	17	0	0	0	2	0	0	0	5	6	13	0	3	6	34	0	0	0	92	55	17	35	5	0	0	12	0	9	102	0	5	0	0	7	0	11	1	0	11
42.805912	50	146.26927	23	80	4	89	1	20	51	13	24	0	0	0	0	2	0	0	0	2	0	0	13	4	12	0	1	0	48	28	6	6	4	4	1	10	1	6	287	1	1	10	0	0	0	5	0	0	0
42.805912	50	146.26927	23	80	5	81	2	31	40	6	31	0	1	0	0	2	0	0	0	7	0	0	17	8	21	0	0	0	34	34	9	26	2	1	1	15	1	22	213	1	1	8	0	6	0	2	0	0	0
44.897636	20	3.8739023	23	80	13	0	27	31	71	8	6	0	4	0	0	0	23	0	3	57	3	0	14	0	9	0	0	0	51	28	60	24	4	8	0	4	14	0	171	7	2	0	0	0	0	2	0	0	0
44.897636	20	3.8739023	23	80	15	3	20	42	69	12	4	0	3	0	0	0	6	0	3	72	2	0	19	1	15	0	0	0	49	29	45	19	5	18	0	10	13	0	189	8	1	0	0	2	0	0	3	0	0
42.805912	60	146.26927	23	80	4	62	1	31	50	3	28	0	2	0	0	0	0	0	0	8	1	0	20	3	13	0	2	0	36	13	12	19	2	5	0	6	3	18	325	1	0	6	0	15	0	7	5	0	0
42.805912	60	146.26927	23	80	8	114	1	28	50	6	23	0	3	0	0	1	0	0	0	6	0	0	23	3	16	0	0	0	36	13	3	25	8	2	3	18	0	10	153	0	0	13	0	10	0	9	0	2	1
42.805912	30	3.8739023	23	80	25	13	30	27	0	20	16	0	1	0	0	0	0	1	1	19	0	0	21	5	32	0	0	0	28	37	31	23	0	7	2	22	6	14	117	3	1	0	0	0	0	0	0	0	3
42.805912	60	3.8739023	23	80	16	43	7	24	30	20	75	8	1	0	0	0	0	0	0	10	0	0	20	2	16	0	2	0	23	10	13	6	3	6	0	9	0	9	192	0	16	0	0	9	0	2	0	0	1
38.45767	30	45.1125	23	80	0	0	8	15	43	11	21	0	1	0	0	0	0	0	0	0	0	0	0	0	179	0	0	0	59	44	9	4	0	0	0	47	0	6	210	0	0	0	0	13	0	0	4	0	0
38.45767	40	45.1125	23	80	1	1	6	8	45	13	0	0	15	0	0	0	6	0	1	29	0	0	0	0	105	0	0	0	166	29	20	0	3	6	0	15	7	1	202	0	4	0	0	14	0	6	0	0	0
38.45767	40	45.1125	23	80	1	1	4	1	22	23	7	0	1	0	0	0	0	0	0	3	0	0	5	0	130	0	0	0	48	32	3	30	0	1	0	35	1	29	280	0	0	0	0	4	0	8	2	0	0
38.45767	50	45.1125	23	80	3	0	5	21	73	19	0	0	10	0	0	0	7	0	1	20	0	0	0	0	35	0	0	0	176	22	6	0	2	5	0	17	8	19	185	0	0	0	0	24	0	6	0	0	0
38.45767	50	45.1125	23	80	3	1	3	17	70	25	0	0	9	0	0	0	9	0	2	22	0	0	0	0	25	0	0	0	181	22	12	0	2	17	0	5	11	5	120	0	0	0	0	35	0	6	2	0	0
38.45767	60	45.1125	23	80	0	0	0	25	82	32	0	0	1	0	0	0	0	0	0	0	0	0	0	0	32	0	0	0	92	12	8	0	0	0	0	17	3	24	309	0	0	0	0	30	0	9	2	0	0
38.45767	50	45.1125	23	80	0	1	6	13	0	19	6	0	3	0	0	0	2	0	0	0	0	0	4	0	40	0	0	0	76	27	3	37	0	1	0	25	0	22	393	5	0	0	0	22	0	3	4	0	0
38.45767	60	45.1125	23	80	0	0	5	19	102	33	0	0	1	0	0	0	0	0	0	8	0	0	0	0	32	0	0	0	86	9	5	0	0	2	0	18	3	14	252	0	3	0	0	44	0	3	0	0	0
42.805912	20	146.26927	23	80	4	8	9	32	56	15	0	0	6	0	0	1	0	0	1	28	2	0	17	4	65	0	2	0	50	10	9	12	0	3	0	26	6	4	166	4	0	7	0	0	0	2	1	0	1
42.805912	20	146.26927	23	80	15	2	8	38	79	4	6	0	6	0	0	1	0	0	2	21	6	0	26	2	21	0	3	0	37	16	29	16	1	13	0	15	6	4	168	10	1	13	0	0	0	5	0	0	0
38.45767	30	3.8739023	23	80	5	5	12	20	43	7	0	0	1	0	0	0	3	0	2	29	0	0	11	0	31	0	2	0	64	16	37	28	1	2	0	42	6	3	366	0	1	0	0	7	0	3	2	0	1
42.805912	60	45.1125	23	80	0	1	8	15	37	18	0	0	5	0	0	0	0	0	0	2	5	0	10	1	61	0	0	0	82	13	9	7	2	8	0	14	4	17	258	3	0	0	0	3	0	9	2	0	0
42.805912	40	146.26927	23	80	6	67	2	15	69	1	13	0	0	0	0	2	0	0	0	15	7	0	14	4	47	0	0	0	79	25	13	27	4	3	1	10	2	15	203	0	0	19	0	1	0	6	0	0	0
42.805912	30	146.26927	23	80	16	3	3	26	67	11	7	0	2	0	0	2	0	0	0	7	0	0	28	2	43	0	0	0	57	31	20	36	1	5	0	18	3	14	206	7	1	8	0	0	0	8	1	0	0
42.805912	30	146.26927	23	80	17	3	7	34	51	9	8	0	2	0	0	0	0	0	0	13	2	0	26	5	20	0	1	0	76	35	31	27	0	1	0	20	4	10	159	6	2	8	0	0	0	5	0	0	0
42.805912	30	146.26927	23	80	5	2	5	43	78	4	12	0	1	0	0	0	0	0	0	13	3	0	45	2	12	0	1	0	64	29	22	47	2	4	0	14	6	10	165	3	0	0	0	0	0	5	0	0	0
38.45767	40	3.8739023	23	80	12	7	15	28	31	22	2	1	0	0	0	0	2	0	0	25	0	0	11	0	47	0	2	0	56	44	28	45	0	1	0	22	4	5	219	5	1	0	0	13	0	3	0	0	3
42.805912	40	146.26927	23	80	5	30	1	22	54	6	22	0	1	0	0	1	0	0	0	10	0	0	28	3	18	0	0	0	52	60	21	21	0	8	1	15	8	6	201	0	0	16	0	1	0	4	3	0	0
42.805912	40	146.26927	23	80	9	47	3	37	41	7	28	0	2	0	0	0	0	0	0	15	0	0	16	2	30	0	0	0	66	43	19	4	3	7	3	29	4	4	140	1	0	0	0	1	0	4	0	0	0
38.45767	40	3.8739023	23	80	12	5	9	32	36	10	9	1	0	0	0	0	3	0	0	28	0	0	14	0	73	0	1	0	46	44	33	35	1	9	0	38	4	7	193	4	2	0	0	14	0	5	0	0	2
44.897636	50	146.26927	23	80	15	14	2	28	24	7	27	0	3	0	0	0	0	0	0	153	0	0	8	0	4	0	0	0	61	15	11	12	0	11	0	8	7	2	194	8	0	0	0	9	0	0	0	0	0
44.897636	50	146.26927	23	80	0	24	0	63	1	0	27	0	17	0	0	1	0	0	0	2	0	0	5	0	31	0	0	0	79	3	1	10	0	0	0	5	0	3	361	0	0	0	0	0	0	3	0	0	0
44.897636	60	146.26927	23	80	12	64	1	21	68	1	10	1	3	0	0	0	0	0	0	3	0	0	7	0	17	0	1	0	53	8	5	13	0	11	1	14	2	1	296	2	0	14	0	20	0	0	2	0	0
44.897636	60	146.26927	23	80	1	33	3	38	64	14	10	0	1	0	0	0	0	0	0	5	2	0	7	4	23	0	0	0	50	5	1	16	1	6	0	7	2	10	382	1	3	12	0	12	0	1	0	0	0
44.897636	40	146.26927	23	80	12	26	6	24	48	5	14	0	1	0	0	0	0	0	0	13	0	0	7	0	107	0	1	0	67	22	6	7	1	3	0	17	3	2	197	5	2	0	0	12	0	3	0	0	0
44.897636	40	146.26927	23	80	16	11	4	31	81	5	16	0	1	0	0	0	5	0	1	27	8	0	14	0	30	0	1	0	48	21	27	13	4	13	0	19	7	2	188	11	0	0	0	7	0	5	2	0	0
44.897636	50	146.26927	23	80	1	9	7	72	3	0	21	0	1	0	0	0	0	0	0	6	5	0	9	1	21	0	0	0	61	15	11	11	2	2	0	2	0	2	386	0	0	15	0	4	0	1	0	0	0
44.897636	40	146.26927	23	80	0	3	0	77	1	2	17	0	14	0	0	0	1	0	0	2	0	0	4	0	63	0	4	0	37	18	2	8	0	1	0	11	2	1	438	0	1	17	0	2	0	5	0	0	0
38.45767	40	3.8739023	23	80	14	9	8	27	33	11	8	3	1	0	0	0	4	0	1	17	0	0	10	0	42	0	1	0	46	34	21	41	0	4	0	22	4	7	334	3	0	0	0	5	0	4	0	0	1
44.897636	60	146.26927	23	80	21	16	2	33	41	1	37	1	1	0	0	2	0	0	0	12	7	0	13	1	17	0	1	0	56	7	10	2	4	3	0	13	2	3	253	4	1	0	0	25	0	2	0	0	0
42.805912	30	3.8739023	23	80	28	0	20	39	70	19	8	0	2	0	0	0	0	0	1	28	0	0	23	1	15	0	0	0	34	42	41	17	3	5	0	9	4	13	163	4	1	0	0	0	0	7	0	0	8
42.805912	30	45.1125	23	80	1	0	1	27	44	9	6	3	3	0	0	0	0	0	0	2	0	0	4	0	73	0	0	0	60	48	13	0	5	6	0	22	5	10	307	2	1	0	0	0	0	7	3	0	0
42.805912	20	3.8739023	23	80	16	10	20	26	74	22	2	0	3	0	0	0	0	0	9	32	0	0	31	2	26	0	1	0	31	14	37	24	3	12	0	15	10	2	105	15	3	0	0	0	0	7	0	0	1
42.805912	60	3.8739023	23	80	26	44	10	26	69	16	74	0	3	0	0	0	0	0	1	15	0	0	0	9	22	0	3	0	31	12	10	0	4	4	1	24	1	10	169	0	0	0	0	6	0	3	0	0	0
38.45767	30	146.26927	23	80	3	6	6	0	61	9	1	0	2	0	0	0	4	0	0	18	0	0	30	0	34	0	3	0	46	37	60	3	0	4	0	39	2	3	265	2	0	0	0	12	0	6	1	0	0
42.805912	60	3.8739023	23	80	16	58	18	19	28	9	156	0	2	0	0	0	0	0	0	9	0	0	10	2	23	0	1	0	14	14	9	0	3	0	0	5	1	6	169	0	0	0	0	9	0	8	0	0	5
42.805912	50	3.8739023	23	80	31	26	13	18	31	16	115	0	2	0	0	0	0	0	0	18	0	0	14	5	33	0	1	0	34	18	27	0	6	6	1	12	2	12	126	0	2	0	0	1	0	2	0	0	5
42.805912	50	3.8739023	23	80	24	23	12	23	51	13	122	0	3	0	0	0	0	0	1	14	0	0	32	4	29	0	2	0	33	13	28	0	4	6	0	19	3	9	141	2	2	0	0	1	0	3	0	0	2
42.805912	40	3.8739023	23	80	30	11	10	28	42	12	13	0	3	0	0	0	0	0	1	23	0	0	0	6	22	0	1	0	36	39	29	0	2	3	9	21	2	13	209	2	3	0	0	1	0	8	2	0	2
42.805912	50	3.8739023	23	80	26	12	12	20	34	22	105	0	3	0	0	0	0	0	0	27	0	0	25	7	11	0	1	0	39	25	15	0	3	3	0	11	0	13	142	4	2	9	0	2	0	6	0	0	4
38.45767	50	3.8739023	23	80	65	2	12	28	62	12	20	0	2	0	0	0	5	0	0	30	0	0	2	0	48	0	2	0	53	18	19	3	4	6	0	6	2	9	275	0	3	37	0	14	0	3	0	0	0
42.805912	20	45.1125	23	80	8	3	4	22	71	15	3	1	5	0	0	0	0	0	1	7	0	0	17	0	46	0	0	0	55	30	10	1	2	1	2	8	2	20	161	9	2	0	0	0	0	1	0	0	0
38.45767	60	146.26927	23	80	12	26	1	34	30	5	28	0	2	0	0	0	0	0	0	18	0	0	0	10	35	0	2	0	44	14	12	19	3	4	0	15	1	15	279	0	0	12	0	32	0	1	1	0	0
38.45767	50	146.26927	23	80	22	7	2	22	46	6	10	0	1	0	0	0	1	0	0	11	0	0	8	1	10	0	0	0	62	11	12	17	5	2	0	4	1	7	417	0	2	0	0	29	0	0	0	0	0
42.805912	50	45.1125	23	80	0	0	6	26	41	28	0	0	3	0	0	0	0	0	0	6	29	0	23	0	28	0	0	0	67	34	13	3	2	7	0	12	3	19	170	1	1	0	0	6	0	6	1	0	0
42.805912	30	45.1125	23	80	8	0	7	14	64	17	6	0	3	0	0	0	0	0	0	7	0	0	3	1	78	0	1	0	35	66	21	2	2	11	0	13	2	38	172	7	1	0	0	2	0	8	1	0	0
38.45767	20	146.26927	23	80	0	1	9	41	148	15	2	0	2	0	0	0	14	0	5	22	0	0	26	0	25	0	2	0	39	40	58	14	0	9	0	18	4	2	147	5	4	0	0	1	0	9	4	0	0
38.45767	60	3.8739023	23	80	30	3	9	23	30	10	43	0	0	0	0	0	0	0	0	14	0	0	0	3	14	0	0	0	51	6	15	21	3	6	0	5	2	7	380	1	0	13	0	21	0	1	0	0	0
38.45767	60	3.8739023	23	80	35	9	6	30	25	12	44	0	4	0	0	0	0	0	0	8	0	0	13	0	31	0	0	0	54	14	10	16	2	6	1	13	2	4	251	0	4	0	0	25	0	6	0	0	0
38.45767	50	3.8739023	23	80	23	5	7	12	37	14	27	0	2	0	0	0	4	0	1	19	0	0	0	0	36	0	2	0	60	16	11	21	3	2	0	33	5	8	265	2	0	0	0	17	0	3	0	0	0
38.45767	50	3.8739023	23	80	11	10	11	27	39	19	39	0	0	0	0	0	3	0	1	19	0	0	0	2	58	0	1	0	41	30	19	38	0	2	0	28	2	11	215	1	1	0	0	16	0	0	1	0	1
42.805912	50	45.1125	23	80	1	2	8	15	34	26	1	0	1	0	0	0	0	0	0	6	0	0	10	3	83	0	0	0	44	26	17	0	4	8	0	14	6	26	202	5	2	0	0	16	0	4	1	0	0
44.897636	50	45.1125	23	80	1	2	9	22	56	15	6	4	3	0	0	0	6	13	2	6	2	0	9	0	4	0	2	1	78	5	21	11	8	14	1	9	12	4	230	12	0	11	0	30	2	2	0	0	0
38.45767	50	146.26927	23	80	2	13	3	24	11	13	44	0	2	0	0	0	0	0	0	2	0	0	5	0	84	0	0	0	56	21	3	21	1	1	0	34	2	14	264	0	0	0	0	35	0	6	7	0	0
44.897636	10	45.1125	23	80	10	0	12	46	84	8	2	1	2	0	0	2	75	0	2	16	0	0	12	0	4	0	2	1	39	8	33	18	1	7	0	9	7	2	182	2	2	13	0	0	0	7	0	0	0
44.897636	10	45.1125	23	80	10	0	13	39	72	6	1	2	0	0	0	0	61	0	2	20	0	0	13	0	3	0	2	1	30	4	31	16	1	9	0	7	7	0	229	4	4	0	0	0	1	2	0	0	0
44.897636	10	45.1125	23	80	8	0	10	26	70	10	6	9	2	0	0	0	78	0	1	28	5	0	10	0	8	0	0	1	29	6	14	11	0	7	0	4	6	0	269	3	2	0	0	0	0	8	0	0	0
44.897636	20	45.1125	23	80	3	0	10	27	57	13	4	1	3	0	0	0	4	0	0	10	0	0	8	0	32	0	0	0	52	21	13	10	5	5	0	6	6	2	273	8	0	0	0	1	0	4	1	0	0
38.45767	60	146.26927	23	80	19	3	0	42	36	18	18	0	1	0	0	0	1	0	0	17	0	0	0	0	10	0	0	0	58	19	7	27	1	2	0	16	3	6	330	0	0	0	0	24	0	3	0	0	0
42.805912	30	3.8739023	23	80	25	15	11	34	54	22	10	0	0	0	0	0	0	0	1	27	0	0	30	1	37	0	2	0	26	50	39	0	3	5	4	12	7	18	86	8	1	0	0	0	0	0	2	0	3
42.805912	40	3.8739023	23	80	55	11	14	28	48	14	48	4	4	0	0	0	0	0	0	27	0	0	33	1	32	0	2	2	51	23	27	0	3	6	0	20	2	14	133	1	5	0	0	0	0	9	0	0	2
42.805912	40	3.8739023	23	80	40	32	23	20	49	21	38	0	3	0	0	0	0	0	1	34	0	0	0	3	35	0	2	0	50	28	33	0	5	6	1	24	9	7	112	4	2	0	0	0	0	11	0	0	2
42.805912	40	45.1125	23	80	0	1	3	12	72	14	1	0	5	0	0	0	0	0	0	4	0	0	0	1	32	0	0	0	54	59	12	0	1	3	0	11	1	24	337	2	0	0	0	0	0	8	4	0	0
44.897636	50	45.1125	23	80	1	0	2	24	56	17	8	0	1	0	0	0	2	0	0	9	4	0	7	0	31	0	0	0	92	12	16	9	2	10	0	12	4	2	308	3	0	0	0	18	0	4	2	0	0
44.897636	40	45.1125	23	80	1	0	6	30	57	10	0	0	0	0	0	0	1	0	0	16	0	0	9	3	27	0	0	0	117	7	20	20	1	15	0	3	5	2	306	21	0	13	0	23	0	2	0	0	0
44.897636	40	45.1125	23	80	2	2	5	15	40	9	2	0	1	0	0	0	1	0	1	5	0	0	0	0	19	0	0	0	63	30	23	13	5	9	0	10	5	1	352	9	0	9	0	6	0	0	0	0	0
44.897636	40	45.1125	23	80	2	1	4	31	36	14	8	0	2	0	0	0	2	0	0	7	2	0	7	0	57	0	1	1	80	36	23	14	4	6	0	9	6	2	232	8	0	0	0	7	0	0	1	0	0
44.897636	30	45.1125	23	80	3	2	6	23	48	7	3	0	2	0	0	0	4	0	0	3	0	0	9	0	128	0	0	0	78	36	24	10	4	7	0	5	2	3	231	7	2	9	0	3	0	1	1	0	0
44.897636	30	45.1125	23	80	6	0	5	19	38	11	4	0	2	0	0	0	0	0	3	3	0	0	7	0	103	0	0	0	67	37	9	7	0	4	0	12	2	2	287	9	3	0	0	1	0	2	3	0	0
44.897636	30	45.1125	23	80	1	0	7	20	35	12	7	2	0	0	0	1	2	0	1	5	0	0	8	0	90	0	1	0	49	25	18	10	3	3	0	10	8	4	349	8	0	0	0	3	0	2	0	0	0
44.897636	20	45.1125	23	80	3	2	5	23	55	19	2	1	6	0	0	0	6	0	2	20	0	0	10	0	33	0	3	0	99	18	32	12	3	5	0	8	9	4	205	1	1	0	0	1	0	4	2	0	0
44.897636	20	45.1125	23	80	6	0	10	24	72	6	6	4	3	0	0	0	8	0	4	20	0	0	10	0	19	0	1	0	66	26	20	11	3	9	0	14	12	0	237	3	0	18	0	0	0	4	2	0	0
42.805912	60	45.1125	23	80	0	1	6	12	27	22	0	0	0	0	0	1	0	0	0	3	13	0	9	0	24	0	0	0	75	26	6	12	1	2	0	15	3	23	359	1	0	2	0	9	0	2	4	0	0
38.45767	30	146.26927	23	80	16	6	9	33	53	15	0	2	4	0	0	0	13	0	4	33	0	0	26	0	36	0	5	0	51	97	73	0	0	9	0	13	9	8	166	5	1	0	0	13	0	6	4	0	0
42.805912	20	146.26927	23	80	13	2	9	24	63	13	0	0	2	0	0	0	0	0	3	30	5	0	12	2	44	0	1	0	55	17	24	10	3	3	0	22	6	3	138	9	1	13	0	0	0	1	1	0	0
42.805912	50	45.1125	23	80	1	2	5	26	39	15	3	0	7	0	0	0	0	0	0	3	0	0	5	0	53	0	0	0	52	46	7	10	2	11	0	17	3	22	160	0	1	0	0	6	0	5	3	0	0
38.45767	20	146.26927	23	80	8	1	7	37	74	17	3	0	3	0	0	0	16	0	3	28	0	0	29	0	20	0	1	6	30	32	46	51	0	13	0	5	1	2	171	9	0	0	0	0	0	5	2	0	0
38.45767	20	146.26927	23	80	2	4	6	32	78	9	4	1	3	0	0	0	3	0	2	38	0	0	13	0	22	0	0	0	42	60	55	12	0	7	0	40	3	4	238	10	1	0	0	11	0	3	3	0	0
44.897636	60	3.8739023	23	80	46	16	16	32	56	9	36	0	1	0	0	0	4	0	0	30	0	0	15	7	10	0	0	0	43	10	37	12	1	16	0	7	4	1	238	1	1	5	0	17	0	0	0	0	1
44.897636	60	3.8739023	23	80	24	17	12	27	44	9	37	0	2	0	0	0	0	0	0	37	0	0	27	0	34	0	0	0	45	4	15	0	2	9	0	15	8	2	270	2	0	0	0	21	0	0	0	0	0
42.805912	40	45.1125	23	80	1	3	0	0	70	18	3	0	2	0	0	0	0	0	0	5	0	0	0	0	38	0	0	0	79	65	9	0	2	2	0	15	2	17	235	3	0	0	0	2	0	2	1	0	0
44.897636	30	3.8739023	23	80	42	4	24	23	58	12	28	0	3	0	0	0	3	0	3	61	2	0	14	3	48	0	1	0	65	26	28	14	6	9	0	7	11	1	199	10	1	0	0	1	0	4	0	0	3
44.897636	30	3.8739023	23	80	22	3	31	31	70	16	7	0	2	0	0	1	4	0	7	38	0	0	23	4	34	0	2	0	54	14	31	16	6	11	0	11	12	0	198	3	3	0	0	1	0	3	0	0	1
44.897636	40	3.8739023	23	80	29	7	10	31	34	14	16	0	3	0	0	0	2	0	2	20	0	0	9	1	56	0	1	0	46	24	30	6	4	9	0	11	7	0	272	4	2	9	0	1	0	0	2	0	0
44.897636	40	3.8739023	23	80	35	5	21	26	48	17	32	0	3	0	0	0	4	0	4	27	4	0	9	0	48	0	1	0	47	17	48	14	1	13	0	5	8	1	253	6	1	19	0	2	0	0	0	0	0
44.897636	50	3.8739023	23	80	37	22	10	27	44	14	48	0	1	0	0	0	1	0	4	30	0	0	9	0	23	0	2	0	48	3	25	15	2	13	1	8	5	2	203	4	2	13	0	14	0	3	1	0	1
44.897636	40	3.8739023	23	80	28	8	15	24	47	18	15	0	2	0	0	0	3	0	0	36	0	0	11	2	83	0	0	0	70	12	37	9	5	11	6	20	7	0	221	3	5	0	0	2	0	1	0	0	4
44.897636	60	3.8739023	23	80	42	42	7	31	53	9	37	0	4	0	0	0	0	0	0	22	0	0	5	5	8	0	0	0	48	3	11	0	3	7	0	7	6	0	250	6	1	12	0	15	0	0	0	0	0
44.897636	50	3.8739023	23	80	35	16	5	24	35	10	51	0	0	0	0	0	2	0	1	37	4	0	16	0	40	0	2	0	43	11	19	8	2	7	0	3	5	0	311	2	0	8	0	12	0	2	0	0	0
38.45767	50	146.26927	23	80	14	10	9	27	39	15	14	0	1	0	0	0	4	0	0	10	0	0	8	0	55	0	1	0	69	24	16	30	0	4	0	14	5	4	278	0	0	0	0	29	0	0	0	0	0
38.45767	30	45.1125	23	80	0	5	3	15	29	4	5	3	0	0	0	0	0	0	1	5	0	0	0	0	147	0	0	0	47	40	10	14	0	0	0	42	3	25	168	0	1	0	0	9	0	0	5	0	0
38.45767	10	45.1125	23	80	1	0	5	38	34	5	3	3	2	0	0	0	32	0	5	17	0	0	0	1	28	0	2	0	37	14	30	43	0	8	1	20	6	0	219	15	2	0	0	0	1	3	4	0	0
38.45767	20	45.1125	23	80	2	0	6	30	75	9	7	0	2	0	0	0	2	0	0	10	0	0	19	0	17	0	1	0	53	40	45	44	0	8	0	27	6	5	199	6	0	0	0	6	0	6	3	0	0
38.45767	10	45.1125	23	80	2	1	7	33	85	4	5	3	0	0	0	0	38	0	5	32	0	0	25	4	25	0	1	0	43	7	33	9	0	5	0	28	5	0	183	10	1	0	0	1	0	6	1	0	0
38.45767	10	45.1125	23	80	2	0	4	23	30	7	16	4	3	0	0	0	18	0	4	19	0	0	17	0	22	0	0	0	38	5	34	25	0	4	0	18	2	0	213	15	0	0	0	0	0	9	3	0	1
38.45767	30	45.1125	23	80	0	0	5	16	26	3	12	0	3	0	0	0	0	0	0	7	0	0	0	0	181	0	0	0	59	29	1	3	0	0	0	66	0	4	183	0	0	0	0	9	0	0	4	0	0
38.45767	20	45.1125	23	80	0	0	1	25	58	10	0	0	0	0	0	0	0	0	3	11	0	0	9	0	24	0	2	0	61	41	30	27	0	0	0	36	5	4	233	0	2	0	0	4	0	0	0	0	0
38.45767	20	45.1125	23	80	0	2	3	33	41	4	9	0	2	0	0	0	8	0	3	8	0	0	7	0	27	0	0	1	51	14	23	46	0	0	1	42	2	5	325	2	0	16	0	2	0	3	7	0	0
38.45767	40	45.1125	23	80	0	0	0	29	43	13	2	0	4	0	0	0	4	0	0	3	0	0	0	0	103	0	0	0	78	46	5	40	0	0	0	35	3	14	231	5	0	0	0	24	0	2	7	0	0
42.805912	20	3.8739023	23	80	29	12	17	29	52	28	6	0	7	0	0	0	0	0	8	31	0	0	31	0	20	0	1	1	38	9	31	3	5	3	0	15	7	7	108	15	6	0	0	0	0	0	0	0	3
44.897636	20	146.26927	23	80	9	0	10	52	77	12	1	0	1	0	0	0	10	0	4	33	4	0	21	0	15	0	0	0	56	13	36	28	1	10	0	8	7	1	216	5	2	0	0	0	0	5	0	0	0
44.897636	30	146.26927	23	80	14	2	13	40	83	9	10	0	1	0	0	0	3	0	2	20	7	0	17	0	35	0	1	0	39	36	56	33	2	7	0	15	9	1	178	12	0	21	0	2	0	2	2	0	0
44.897636	20	146.26927	23	80	12	1	17	41	83	5	6	0	2	0	0	0	7	0	2	39	8	0	24	0	10	0	1	0	46	18	49	14	7	7	0	9	6	0	255	9	1	6	0	0	0	0	0	0	0
44.897636	20	146.26927	23	80	9	0	9	44	51	4	4	0	1	0	0	2	8	0	1	33	0	0	7	0	19	0	0	0	41	21	38	22	3	9	0	17	5	1	217	12	0	16	0	0	0	0	0	0	0
44.897636	60	45.1125	23	80	2	0	3	33	36	22	0	0	2	0	0	0	0	0	0	4	2	0	0	0	16	0	0	0	97	19	8	15	0	5	0	3	16	5	277	5	0	0	0	31	0	0	0	0	0
44.897636	60	45.1125	23	80	1	1	6	19	44	15	1	0	0	0	0	0	1	0	1	9	6	0	6	0	1	0	0	0	90	7	5	9	1	8	0	3	6	2	349	3	0	5	0	21	0	0	0	0	0
44.897636	50	45.1125	23	80	0	2	3	25	54	18	4	0	0	0	0	0	0	0	0	7	1	0	3	0	1	0	0	0	70	11	20	20	2	7	0	3	7	2	403	6	0	11	0	22	0	0	0	0	0
44.897636	60	45.1125	23	80	1	1	9	24	36	8	4	0	1	0	0	0	1	0	0	5	5	0	6	0	1	0	0	0	82	15	16	16	0	9	0	15	9	4	319	1	0	6	0	33	0	3	1	0	0
44.897636	30	146.26927	23	80	18	0	6	29	73	6	10	1	2	0	0	0	2	0	8	16	1	0	10	0	37	0	0	0	64	23	25	10	2	6	0	10	6	1	306	12	2	13	0	1	0	4	0	1	1
44.897636	30	146.26927	23	80	13	1	4	41	53	1	8	0	2	0	0	2	5	0	4	14	4	0	11	0	48	0	0	0	55	35	21	17	1	15	0	18	8	2	224	14	1	10	0	0	0	1	1	0	0
42.805912	10	45.1125	23	80	18	2	8	26	65	21	4	3	3	0	0	0	0	0	12	19	0	0	23	3	22	0	0	0	15	0	2	11	0	2	0	23	6	6	106	7	8	0	0	0	0	6	0	0	0
38.45767	20	3.8739023	23	80	4	0	9	22	65	12	2	0	1	0	0	0	8	0	8	34	0	0	34	0	27	0	1	0	29	34	48	54	0	7	0	11	7	1	202	7	4	14	0	1	0	3	1	0	0
42.805912	20	45.1125	23	80	2	0	1	21	62	15	0	0	7	0	0	0	0	0	2	4	0	0	2	2	32	0	0	0	37	10	7	3	0	4	0	12	5	18	144	8	3	0	0	0	0	4	2	0	0
42.805912	10	45.1125	23	80	9	0	6	29	46	23	3	6	3	0	0	0	0	0	7	16	10	0	22	3	8	0	2	0	19	1	7	14	1	1	0	15	3	8	135	10	2	0	0	0	1	7	0	0	0
38.45767	60	146.26927	23	80	7	35	1	30	40	29	8	0	1	0	0	0	0	0	0	11	0	0	8	2	37	0	2	0	56	11	4	21	1	3	0	20	3	12	232	1	0	0	0	33	0	3	0	0	0
38.45767	20	3.8739023	23	80	2	1	15	27	38	8	2	0	2	0	0	0	37	0	3	28	0	0	11	0	16	0	1	0	33	59	98	41	0	10	0	22	12	1	156	9	0	0	0	5	0	5	0	0	0
42.805912	20	45.1125	23	80	9	5	9	24	29	7	0	11	27	0	0	0	0	0	2	6	0	0	1	4	44	0	0	0	65	0	0	0	3	2	0	17	0	1	230	6	2	0	0	0	0	2	0	0	0
42.805912	10	45.1125	23	80	11	2	3	21	75	9	0	2	6	0	0	0	0	0	14	5	0	0	0	4	23	0	4	0	17	3	9	2	2	3	0	25	6	9	141	6	2	0	0	0	0	9	0	0	0
38.45767	30	3.8739023	23	80	36	3	27	13	1	20	0	0	5	0	0	0	19	0	4	102	0	0	2	0	61	0	1	2	50	58	91	15	0	14	0	14	14	0	121	4	1	48	0	11	0	3	0	0	0
38.45767	20	3.8739023	23	80	3	1	20	29	59	12	0	0	1	0	0	0	10	0	4	28	0	0	27	0	22	0	1	0	44	30	60	49	0	6	0	19	6	1	160	4	2	0	0	3	0	5	1	0	0
38.45767	30	3.8739023	23	80	3	1	5	29	42	15	0	0	1	0	0	0	2	0	3	35	0	0	0	0	42	0	0	0	65	32	50	24	0	4	0	38	6	1	281	2	1	0	0	12	0	3	0	0	0
42.805912	30	45.1125	23	80	5	0	6	14	59	20	0	0	1	0	0	0	0	0	0	4	0	0	0	0	105	0	0	0	65	95	12	0	0	2	0	8	2	21	230	5	0	0	0	0	0	5	2	0	0
42.805912	60	146.26927	23	80	6	237	2	37	42	0	35	0	3	0	0	5	0	0	0	1	0	0	9	1	16	0	0	0	25	14	6	12	5	0	1	9	1	12	184	0	0	0	0	22	0	5	0	0	0
42.805912	40	45.1125	23	80	0	4	7	0	49	18	30	0	3	0	0	0	0	0	0	4	0	0	11	0	50	0	0	0	62	74	14	11	1	1	0	33	3	20	213	2	0	0	0	1	0	7	2	0	0
42.805912	60	45.1125	23	80	0	0	3	13	44	15	0	0	3	0	0	0	0	0	0	4	3	0	7	0	16	0	0	0	79	16	9	14	0	7	0	6	6	12	320	0	0	7	0	14	0	8	4	0	0
44.897636	20	3.8739023	23	80	15	1	23	36	95	6	0	0	4	0	0	0	24	0	4	47	6	0	23	2	6	0	1	1	48	32	45	27	3	5	0	4	6	0	231	9	1	15	0	1	0	2	0	0	3
44.897636	30	3.8739023	23	80	35	5	21	35	44	10	14	3	1	0	0	0	5	0	6	36	0	0	14	0	34	0	1	0	61	20	39	16	3	9	0	13	4	0	238	6	2	11	0	1	0	2	1	0	0
42.805912	50	146.26927	23	80	4	36	2	27	45	4	25	0	1	0	0	0	0	0	0	5	1	0	26	1	20	0	0	0	44	22	13	34	2	3	1	15	0	11	206	0	1	0	0	4	0	6	0	0	1
42.826073	10	3.8739023	23	70	5	0	12	12	48	30	0	24	20	0	0	0	0	0	1	10	8	0	9	0	13	0	126	3	34	2	37	12	0	34	0	26	24	0	86	51	2	3	1	7	6	8	66	0	0
42.826073	20	3.8739023	23	70	12	1	7	2	40	2	2	22	6	0	0	1	0	0	20	2	0	0	0	1	1	0	32	0	4	2	5	10	1	15	43	1	5	3	11	9	0	17	0	89	8	0	3	0	0
42.826073	30	3.8739023	23	70	28	4	47	9	146	11	0	23	27	0	1	0	0	0	59	30	3	0	0	0	28	0	74	0	15	36	6	68	5	86	0	8	20	0	21	3	0	50	0	5	2	1	12	0	0
42.826073	40	3.8739023	23	70	7	0	29	0	0	0	0	51	8	0	0	6	0	0	16	0	0	0	6	8	3	0	3	0	0	0	0	0	19	25	0	0	0	0	7	1	1	212	11	1	2	0	0	0	0
42.826073	50	3.8739023	23	70	8	26	78	2	14	2	0	10	24	0	2	0	0	0	7	11	0	0	0	0	13	0	2	0	1	3	0	7	5	10	0	3	3	0	9	0	18	14	1	0	0	2	0	0	0
42.826073	60	3.8739023	23	70	6	0	8	1	19	1	0	13	21	0	0	0	33	0	53	6	0	0	2	6	2	0	39	0	0	0	0	0	4	62	1	1	1	0	4	6	1	334	17	6	0	0	0	0	0
42.826073	10	3.8739023	23	70	3	0	10	14	40	33	0	23	13	0	1	0	0	0	0	7	14	0	11	0	10	0	98	3	32	1	31	11	0	22	2	13	15	0	144	42	1	5	0	6	2	4	43	0	0
42.826073	20	3.8739023	23	70	19	3	24	2	89	6	0	8	16	0	0	0	0	0	55	6	1	0	1	0	1	0	54	1	14	3	6	44	0	50	22	4	9	4	25	8	1	27	0	36	7	1	16	0	0
42.826073	30	3.8739023	23	70	24	1	27	4	112	7	0	38	43	0	2	0	0	0	75	18	3	0	1	0	8	0	73	0	12	6	2	62	2	91	0	5	15	0	23	0	0	108	4	1	0	1	16	0	0
42.826073	40	3.8739023	23	70	70	36	67	1	116	8	0	4	47	0	4	2	0	0	0	32	15	0	1	0	26	0	16	0	8	37	25	3	2	40	0	11	12	0	36	1	0	1	0	3	1	3	6	0	0
42.826073	50	3.8739023	23	70	40	4	49	2	116	6	0	5	39	0	10	0	2	0	151	12	0	0	0	0	52	0	92	0	0	0	5	61	3	40	0	10	4	0	7	0	0	14	2	0	0	0	10	0	0
42.826073	60	3.8739023	23	70	49	67	86	23	100	8	0	3	57	0	2	0	0	0	67	43	10	0	3	0	10	0	8	0	1	3	6	7	9	16	0	4	6	0	13	0	1	3	0	1	0	3	3	0	0
42.826073	10	3.8739023	23	70	1	0	11	14	42	35	0	15	10	0	2	0	0	0	1	4	19	0	6	0	9	0	98	1	32	0	25	12	0	23	0	5	26	2	156	29	0	3	0	11	7	3	64	0	0
42.826073	20	3.8739023	23	70	21	0	9	0	10	1	0	135	31	0	0	4	49	0	0	13	0	0	1	0	2	0	22	0	0	0	3	2	4	66	1	0	4	1	12	1	1	424	7	2	2	0	1	0	0
42.826073	30	3.8739023	23	70	34	4	32	2	154	8	0	13	34	0	5	0	0	0	91	22	1	0	0	0	11	0	89	1	6	2	2	131	4	82	0	7	13	0	16	0	0	16	0	2	0	0	8	0	0
42.826073	40	3.8739023	23	70	20	0	19	0	15	0	0	32	9	0	2	6	23	0	0	0	0	0	20	0	0	0	4	0	0	0	0	0	5	0	0	0	0	0	0	6	1	16	2	0	0	0	1	0	0
42.826073	50	3.8739023	23	70	55	48	43	4	71	4	0	5	26	0	4	0	0	0	1	11	4	0	0	0	53	0	13	0	1	3	0	16	9	13	0	5	1	0	24	0	4	2	0	2	0	5	4	0	0
42.826073	60	3.8739023	23	70	55	9	104	1	155	9	0	7	37	0	10	0	0	0	6	6	2	0	2	0	31	0	56	1	4	13	3	21	14	33	0	10	14	0	21	0	0	7	0	0	0	3	3	0	0
42.826073	10	45.1125	23	70	1	0	11	16	20	30	0	18	11	0	3	1	0	0	1	1	11	0	8	0	12	0	119	1	39	0	37	9	0	21	1	17	25	1	119	61	1	0	2	2	8	7	57	0	0
42.826073	20	45.1125	23	70	1	2	3	0	13	2	2	1	2	0	0	1	0	0	2	2	3	0	0	1	2	0	3	1	2	28	17	2	0	12	34	2	3	6	3	10	0	0	0	72	16	0	6	0	0
42.826073	30	45.1125	23	70	2	2	4	4	35	9	0	3	31	0	0	0	2	0	2	18	11	0	0	0	150	0	5	1	7	10	15	7	2	49	2	11	26	0	17	0	3	3	0	5	1	2	16	0	0
42.826073	40	45.1125	23	70	0	0	3	2	5	7	0	3	15	0	0	0	3	0	0	6	9	0	0	0	24	0	3	0	2	6	2	1	1	19	14	4	17	2	14	5	0	25	0	52	4	7	1	0	0
42.826073	50	45.1125	23	70	14	1	58	10	99	11	0	9	36	0	0	2	0	0	0	27	6	0	1	0	42	0	21	1	8	39	38	1	5	47	3	5	4	1	21	5	0	5	0	18	1	2	6	0	0
42.826073	60	45.1125	23	70	1	0	14	6	8	8	0	1	39	0	0	0	4	0	19	16	7	0	2	0	38	0	2	1	12	16	28	0	4	42	0	2	38	0	15	0	0	2	0	2	1	6	1	0	0
42.826073	10	45.1125	23	70	7	0	8	12	38	35	0	16	21	0	0	0	0	0	0	3	12	0	9	0	8	0	95	3	48	1	19	2	0	34	3	9	13	0	162	32	1	1	0	10	6	9	50	0	0
42.826073	20	45.1125	23	70	3	0	3	2	57	7	0	1	6	0	0	4	0	0	42	6	2	0	1	0	8	0	26	1	5	19	15	1	0	41	32	5	16	2	14	11	1	2	0	53	14	1	6	0	0
42.826073	30	45.1125	23	70	0	1	4	6	23	12	0	5	10	0	0	0	2	0	1	33	20	0	1	0	26	0	4	4	17	49	52	3	1	99	6	5	57	0	27	1	2	2	0	4	0	2	5	0	0
42.826073	40	45.1125	23	70	0	0	1	0	7	1	0	0	1	0	0	0	0	0	0	1	3	0	1	0	2	0	1	0	1	5	3	0	0	8	32	0	1	0	2	4	0	0	0	108	13	1	2	0	0
42.826073	50	45.1125	23	70	0	1	5	10	15	13	0	4	26	0	0	0	3	0	2	14	13	0	3	0	26	0	0	2	2	13	13	5	2	37	5	4	46	0	26	2	0	2	0	17	1	8	3	0	0
42.826073	60	45.1125	23	70	3	0	7	10	130	13	0	0	39	0	8	0	2	0	16	16	1	0	12	2	54	0	32	0	2	119	27	1	1	35	2	9	66	0	7	15	0	7	0	13	0	2	13	0	0
42.826073	10	45.1125	23	70	5	0	6	9	45	45	0	14	20	0	1	0	0	0	2	6	12	0	9	0	8	0	93	3	46	0	17	4	0	19	0	9	24	0	154	38	0	2	1	6	11	4	52	0	0
42.826073	20	45.1125	23	70	2	0	3	1	26	2	1	1	5	0	0	1	0	0	3	3	0	0	0	1	1	0	6	1	3	4	7	3	0	20	31	2	6	5	4	10	0	1	0	69	12	0	3	0	0
42.826073	30	45.1125	23	70	6	0	5	8	13	8	0	10	12	0	0	0	8	0	2	18	11	0	4	0	64	0	3	2	6	22	47	1	0	68	6	4	55	0	45	0	0	1	0	6	1	1	7	0	0
42.826073	40	45.1125	23	70	1	1	5	5	20	7	0	4	13	0	0	1	2	0	3	18	20	0	3	0	28	0	12	0	2	15	38	2	3	23	1	10	72	0	31	0	2	5	0	5	2	7	10	0	0
42.826073	50	45.1125	23	70	6	1	2	2	102	15	0	2	43	0	4	0	4	0	13	19	6	0	3	0	48	0	22	1	7	134	20	1	2	56	4	7	143	0	16	2	0	5	0	14	2	5	18	0	0
42.826073	60	45.1125	23	70	0	2	7	8	8	17	0	2	32	0	0	0	3	0	2	23	1	0	5	0	36	0	5	0	13	23	8	2	0	28	0	1	64	0	32	0	0	0	0	1	0	8	5	0	0
42.826073	10	146.26927	23	70	7	3	8	14	42	40	0	18	15	0	0	0	0	0	0	6	15	0	8	0	16	0	83	3	36	2	24	10	0	30	2	11	19	0	157	43	3	0	3	7	7	5	59	0	0
42.826073	20	146.26927	23	70	22	3	22	2	196	10	0	7	43	0	21	0	0	0	159	8	2	0	1	0	10	0	108	1	18	1	8	14	2	73	1	4	13	0	27	6	0	4	0	2	1	0	16	0	0
42.826073	30	146.26927	23	70	23	2	23	4	184	13	0	25	50	0	7	0	0	0	98	8	6	0	2	0	12	0	117	1	16	0	5	12	1	88	1	9	8	0	37	2	1	11	0	3	1	0	16	0	0
42.826073	40	146.26927	23	70	25	3	41	4	150	10	0	10	40	0	3	2	0	0	49	11	4	0	1	0	26	0	68	2	5	6	1	5	0	43	14	3	0	0	11	3	1	9	0	36	3	1	5	0	0
42.826073	50	146.26927	23	70	12	21	28	5	177	3	0	5	36	0	26	1	0	0	44	3	0	0	2	0	48	0	55	0	0	24	3	3	6	19	0	7	5	0	16	0	0	3	0	0	0	1	5	0	0
42.826073	60	146.26927	23	70	13	120	86	4	81	0	0	10	27	0	5	0	0	0	4	4	0	0	0	0	34	0	9	0	0	18	0	1	4	4	0	0	3	0	8	0	0	0	0	0	0	3	0	0	0
42.826073	10	146.26927	23	70	7	1	11	11	40	29	0	17	14	0	0	0	0	0	0	2	11	0	3	0	8	0	92	4	32	0	32	8	0	28	1	15	19	0	129	41	0	1	1	4	9	3	61	0	0
42.826073	20	146.26927	23	70	31	3	32	3	177	11	0	84	35	0	10	0	4	0	96	16	2	0	0	0	4	0	111	3	8	1	6	7	2	96	0	7	11	0	39	2	0	9	0	6	1	0	17	0	0
42.826073	30	146.26927	23	70	19	6	18	7	139	16	0	147	47	0	9	0	1	0	103	20	3	0	1	0	10	0	96	0	3	17	3	1	3	79	0	5	12	0	20	0	2	17	0	1	1	1	12	0	0
42.826073	40	146.26927	23	70	0	0	14	0	71	1	0	33	4	0	10	1	49	0	0	0	0	46	2	0	11	0	4	0	0	24	2	2	14	3	0	0	1	0	6	0	0	8	1	0	0	0	1	0	0
42.826073	50	146.26927	23	70	24	6	22	1	152	2	0	53	70	0	15	0	0	0	184	4	1	0	0	1	25	0	78	1	3	7	5	8	2	30	0	3	7	0	14	0	0	4	0	0	0	0	8	0	0
42.826073	60	146.26927	23	70	0	0	0	0	0	0	0	0	0	0	0	2	0	0	0	0	0	0	0	0	0	0	3	0	0	1	0	0	0	4	35	0	0	0	1	2	0	0	2	71	14	0	0	0	0
42.826073	10	146.26927	23	70	4	0	14	4	15	29	0	24	18	0	0	0	0	0	0	7	5	0	2	0	9	0	116	6	30	2	35	3	0	27	0	14	39	0	150	41	0	0	0	6	6	0	44	0	0
42.826073	20	146.26927	23	70	17	1	22	1	240	9	0	40	36	0	16	0	1	0	125	16	3	0	1	0	3	0	133	0	8	2	15	33	0	53	0	9	6	0	34	2	0	3	1	0	0	0	8	0	0
42.826073	30	146.26927	23	70	25	6	24	8	259	13	0	13	45	0	13	0	0	0	78	16	2	0	2	0	23	0	95	2	13	5	5	8	4	82	1	6	7	0	33	3	0	4	0	0	2	1	8	0	0
42.826073	40	146.26927	23	70	12	1	9	4	92	6	0	3	28	0	0	1	0	0	4	12	1	0	1	0	23	0	30	0	1	3	1	0	2	20	31	1	5	6	13	4	1	5	0	79	13	0	4	0	0
42.826073	50	146.26927	23	70	3	9	51	0	15	1	0	18	57	0	1	0	63	0	2	8	0	0	3	11	18	0	35	0	2	16	0	2	10	16	0	2	3	0	14	0	4	27	1	2	0	2	1	0	0
42.826073	60	146.26927	23	70	21	175	11	26	58	13	0	1	25	0	3	0	0	0	5	41	4	0	4	1	6	0	3	0	2	0	0	3	19	19	0	3	0	0	32	0	0	4	0	0	0	0	0	0	0
42.826073	10	3.8739023	4	100	0	0	5	3	27	49	3	0	0	0	0	0	9	0	19	0	9	0	0	2	0	0	2	0	47	7	10	15	1	13	15	0	11	14	158	7	0	0	0	16	1	0	0	0	0
42.826073	10	3.8739023	23	100	0	1	7	3	21	40	0	0	3	0	0	0	14	0	7	2	8	0	1	8	0	0	2	0	61	3	13	10	0	5	2	0	2	3	274	6	1	0	0	18	1	5	2	0	0
42.826073	10	3.8739023	23	100	0	2	2	6	24	43	2	0	2	0	0	0	5	0	15	3	12	0	4	4	2	0	5	2	60	5	9	11	1	16	2	2	10	5	264	21	2	0	0	14	0	1	1	0	0
42.826073	10	3.8739023	4	100	0	4	1	0	45	50	0	0	1	0	0	0	9	0	11	7	8	0	1	4	2	0	0	0	57	13	7	16	2	7	4	0	4	1	230	10	0	0	0	16	6	3	0	0	0
42.826073	10	45.1125	4	100	1	1	6	2	37	31	2	0	3	0	0	0	12	0	9	6	10	0	0	6	1	0	1	0	40	9	5	11	1	3	7	1	4	7	183	5	1	0	0	12	5	7	0	0	0
42.826073	10	45.1125	23	100	0	2	3	3	30	35	0	0	1	0	0	0	12	0	14	3	8	0	2	5	1	0	5	1	50	7	12	9	4	17	0	2	7	4	242	10	0	0	0	15	3	0	0	0	0
42.826073	10	45.1125	4	100	0	2	6	1	24	36	1	0	1	0	0	0	25	0	13	1	8	0	5	5	3	0	1	0	38	13	8	11	0	13	12	0	12	8	164	7	0	0	1	15	2	1	0	0	0
42.826073	10	146.26927	23	100	0	0	2	7	20	41	2	0	0	0	0	0	6	0	10	6	7	0	1	5	6	0	3	0	59	1	16	11	1	13	5	1	11	11	244	13	0	0	0	9	2	0	1	0	0
42.826073	10	146.26927	4	100	0	0	9	4	37	32	2	0	1	0	0	0	4	0	19	0	8	0	2	5	1	0	0	0	45	7	7	17	0	15	10	0	7	11	189	9	0	0	0	30	0	0	0	0	0
42.826073	10	146.26927	23	100	0	0	2	6	21	46	2	0	0	0	0	0	7	0	7	1	17	0	1	6	2	0	1	0	52	5	19	21	2	12	2	2	8	5	268	11	0	0	0	18	2	0	2	0	0
42.826073	10	146.26927	4	100	0	2	7	7	20	53	2	0	2	0	0	0	9	0	13	2	9	0	1	5	0	0	4	0	30	12	12	16	1	7	15	0	4	4	214	11	0	0	0	23	7	4	3	0	0
42.826073	20	3.8739023	23	100	0	3	22	10	127	19	0	1	5	0	0	0	55	0	7	18	17	0	2	1	0	0	2	0	54	2	0	7	7	1	7	4	20	2	159	1	2	0	0	1	3	0	1	0	0
42.826073	20	3.8739023	4	100	0	8	11	0	6	19	0	0	4	0	0	0	16	0	9	9	0	0	0	0	0	0	0	0	60	7	19	0	7	10	30	0	12	7	112	16	2	0	0	19	0	0	0	0	0
42.826073	20	3.8739023	23	100	0	0	86	0	48	29	0	0	11	0	0	0	89	0	0	0	0	0	0	0	0	0	0	0	0	0	0	0	10	0	0	0	0	0	253	0	0	0	0	0	0	0	0	0	0
42.826073	20	3.8739023	4	100	2	2	10	2	32	31	0	0	7	0	0	0	41	0	11	5	8	0	5	1	1	0	0	0	39	9	15	8	2	12	11	0	6	0	180	7	0	0	0	9	0	3	0	0	0
42.826073	20	3.8739023	23	100	1	2	28	9	100	30	2	1	2	0	0	0	19	0	6	9	21	0	9	3	1	0	2	0	54	0	0	8	7	9	12	2	9	2	197	3	0	0	0	2	0	0	0	0	0
42.826073	20	45.1125	23	100	0	0	4	4	40	18	2	0	2	0	0	0	9	0	16	4	9	0	0	3	1	0	3	0	57	7	1	13	3	18	3	1	24	4	198	2	0	0	0	14	2	0	1	0	0
42.826073	20	45.1125	4	100	0	1	5	2	42	39	0	0	2	0	0	0	6	0	11	3	17	0	1	2	2	0	3	0	52	8	12	12	1	9	19	0	5	7	197	7	0	0	0	19	1	2	1	0	0
42.826073	20	45.1125	23	100	1	4	8	6	47	27	0	0	2	0	0	0	15	1	20	6	12	0	1	1	3	0	2	0	68	7	1	7	4	14	7	2	15	3	174	5	1	0	0	11	1	2	0	0	0
42.826073	20	45.1125	4	100	0	0	6	4	47	25	0	0	0	0	0	0	7	0	10	3	15	0	1	2	0	0	0	0	59	8	8	14	4	10	21	3	6	7	159	6	0	0	0	16	3	2	0	0	0
42.826073	20	45.1125	23	100	0	1	4	4	32	31	0	0	3	0	0	0	1	0	24	7	11	0	0	4	3	0	1	0	52	8	0	12	3	14	6	0	11	8	175	7	1	0	0	5	2	0	0	0	0
42.826073	20	45.1125	4	100	0	1	3	3	38	42	2	0	0	0	0	0	6	0	8	2	17	0	4	8	0	0	1	0	51	8	11	16	1	13	19	2	9	8	170	15	0	0	0	17	3	4	1	0	0
42.826073	20	146.26927	23	100	0	0	15	3	95	21	1	0	5	0	0	0	19	0	8	15	10	0	2	3	1	0	2	0	35	3	3	18	8	10	4	0	15	6	160	3	2	0	1	21	5	2	0	0	0
42.826073	20	146.26927	4	100	0	5	3	3	60	42	1	0	2	0	0	0	10	0	8	7	12	0	2	7	1	0	0	0	42	9	7	22	0	11	27	0	2	9	148	13	1	0	0	20	4	0	0	0	0
42.826073	30	3.8739023	4	100	0	0	9	5	75	39	2	0	1	0	0	0	38	0	5	2	23	0	4	2	1	0	0	0	30	4	10	17	4	9	27	1	5	5	171	3	1	0	0	15	2	2	0	0	0
42.826073	30	3.8739023	4	100	0	0	16	4	65	28	16	3	2	0	0	0	95	0	17	3	18	0	4	7	1	0	0	0	34	3	5	15	4	6	36	2	8	4	153	3	0	0	0	5	3	10	0	0	0
42.826073	30	3.8739023	23	100	3	0	69	4	111	3	40	3	20	0	0	0	44	0	0	18	0	0	45	2	0	0	15	0	0	0	0	0	6	5	6	0	2	0	3	4	0	0	0	1	3	0	0	0	0
42.826073	30	3.8739023	4	100	0	0	11	1	72	32	0	0	1	0	0	0	43	0	6	5	23	0	3	2	0	0	1	0	35	11	6	9	5	2	50	0	2	3	139	8	0	0	0	14	4	1	0	0	0
42.826073	30	45.1125	23	100	1	0	1	4	34	33	0	0	0	0	0	0	13	0	9	2	6	0	6	2	1	0	1	0	71	11	0	9	1	9	6	1	11	2	217	7	0	0	0	1	3	0	0	0	0
42.826073	30	45.1125	4	100	0	0	23	8	37	39	0	0	1	0	0	0	13	0	8	1	15	0	1	3	0	0	6	0	49	5	11	30	0	17	12	0	4	5	197	5	0	0	0	22	6	4	0	0	0
42.826073	30	45.1125	23	100	0	0	3	7	30	50	0	0	1	0	0	0	9	0	8	7	7	0	4	2	1	0	1	0	86	2	0	6	2	11	4	3	11	4	186	1	0	0	0	9	0	0	0	0	0
42.826073	30	45.1125	4	100	0	1	5	2	39	42	0	0	2	0	0	0	4	0	14	6	11	0	1	4	0	0	0	0	55	8	6	14	0	8	22	1	10	8	173	1	0	0	0	14	6	5	2	0	0
42.826073	30	45.1125	23	100	0	0	0	7	9	38	0	0	5	0	0	0	14	0	7	6	0	0	0	0	1	0	0	0	90	5	0	1	1	16	4	0	6	6	189	1	0	0	0	6	0	0	0	0	0
42.826073	30	45.1125	4	100	0	0	4	4	41	48	0	0	1	0	0	0	7	0	12	1	6	0	3	5	0	0	2	0	82	5	12	7	0	13	26	3	9	5	232	11	0	0	0	22	6	3	0	0	0
42.826073	30	146.26927	23	100	2	0	16	2	114	8	7	3	21	0	0	2	5	70	0	12	11	0	1	0	2	8	36	0	33	2	0	10	15	6	4	1	14	4	100	7	1	0	0	2	9	0	1	0	0
42.826073	30	146.26927	23	100	1	10	43	45	167	1	22	0	31	0	3	0	87	0	0	16	1	0	0	0	0	58	8	0	0	0	0	3	5	19	1	3	0	1	11	4	1	0	0	0	0	0	0	0	0
42.826073	30	146.26927	23	100	0	29	42	56	201	0	29	0	19	0	1	0	69	0	0	11	0	0	0	0	0	91	7	0	0	0	0	3	11	5	2	0	1	0	6	2	0	0	0	0	0	0	0	0	0
42.826073	40	3.8739023	23	100	0	32	42	3	54	1	16	6	3	0	3	0	24	0	1	15	1	0	1	21	0	0	0	0	33	1	0	5	5	6	9	18	0	2	11	0	2	0	0	1	1	5	0	0	0
42.826073	40	3.8739023	4	100	0	0	13	2	121	28	14	0	0	0	0	0	75	0	5	3	24	0	3	4	0	0	0	0	48	5	3	17	3	14	24	2	0	4	170	6	2	0	0	10	0	0	0	0	0
42.826073	40	3.8739023	23	100	0	14	36	7	50	1	89	2	6	0	1	0	14	0	3	11	0	0	1	19	0	44	6	0	0	0	0	3	6	28	2	1	2	0	4	1	0	0	0	0	0	1	0	0	0
42.826073	40	3.8739023	23	100	5	17	43	46	163	7	22	0	16	0	0	0	7	0	1	22	5	0	4	2	3	11	21	0	10	3	2	7	10	13	7	14	12	12	29	13	0	0	0	2	17	0	0	0	0
42.826073	40	3.8739023	4	100	1	0	22	1	144	27	1	0	2	0	0	0	107	0	5	2	15	0	0	0	0	0	6	0	27	6	6	11	2	10	25	0	2	4	101	1	1	0	0	21	7	1	0	0	0
42.826073	40	45.1125	23	100	0	0	0	7	41	34	0	0	5	0	0	0	6	0	0	2	0	0	5	0	0	0	0	0	67	0	0	0	0	9	8	4	21	6	155	8	0	0	0	11	0	0	0	0	0
42.826073	40	45.1125	4	100	0	0	0	3	37	63	0	0	2	0	0	0	7	0	0	3	11	0	6	0	0	0	2	0	51	10	8	9	2	7	22	6	8	5	217	7	2	0	0	39	6	3	3	0	0
42.826073	40	146.26927	23	100	0	5	9	9	41	24	5	2	3	0	0	2	21	0	9	5	6	0	2	3	3	7	1	0	41	7	12	11	4	11	7	0	3	8	150	9	0	0	0	10	0	2	0	0	0
42.826073	40	146.26927	23	100	3	18	51	8	150	1	4	10	9	0	0	1	26	0	1	40	4	0	3	0	0	0	5	0	23	1	0	8	3	10	4	11	16	1	26	2	1	2	0	1	0	3	0	0	0
42.826073	40	146.26927	23	100	0	19	28	69	85	2	50	1	4	0	0	0	35	0	2	6	0	0	1	1	0	49	4	0	6	6	0	4	4	10	1	1	2	2	2	0	0	8	0	1	1	8	0	0	0
42.826073	50	3.8739023	4	100	0	0	28	4	170	23	12	5	3	0	0	0	82	1	4	3	13	0	2	2	0	1	10	0	31	10	7	5	6	19	40	2	5	6	115	5	0	0	0	5	5	3	1	0	0
42.826073	50	3.8739023	4	100	0	0	23	4	187	27	1	3	5	0	0	1	34	0	3	11	4	0	1	2	0	1	18	0	35	7	8	9	1	11	44	0	2	2	99	6	0	0	0	12	1	0	0	0	0
42.826073	50	146.26927	4	100	0	0	25	5	204	20	19	18	2	0	0	0	37	0	1	4	13	0	1	0	0	3	27	0	38	0	5	6	3	8	34	4	1	3	131	8	0	0	0	4	4	7	0	0	0
42.826073	50	146.26927	4	100	0	0	15	3	289	24	28	7	6	0	0	0	8	0	1	3	13	0	3	1	0	4	8	0	29	2	6	9	0	13	47	3	2	1	116	6	3	0	0	9	2	1	1	0	0
42.826073	50	146.26927	4	100	0	3	14	0	179	31	8	7	9	0	0	2	30	0	4	2	11	0	0	0	0	2	20	0	36	3	8	2	3	10	75	0	2	3	115	4	0	0	0	4	3	1	0	0	0
42.826073	50	3.8739023	4	100	0	0	18	3	172	20	6	0	4	0	0	0	81	5	0	3	14	0	1	0	0	0	5	0	56	2	2	13	3	10	46	1	2	8	145	6	0	0	0	13	2	4	0	0	0
42.826073	50	3.8739023	23	100	13	31	89	17	190	1	0	1	14	0	0	4	31	0	14	11	5	0	2	10	0	1	18	0	10	1	0	2	9	8	6	3	7	2	21	0	0	0	0	0	6	2	0	0	0
42.826073	50	45.1125	4	100	0	0	10	1	5	22	0	0	1	0	0	0	21	0	5	6	0	0	0	2	2	0	0	0	63	7	8	0	3	9	30	5	2	15	200	17	0	0	0	29	6	0	3	0	0
42.826073	60	3.8739023	4	100	0	0	55	0	82	18	0	6	7	0	0	0	84	20	0	5	0	0	0	0	0	0	28	0	26	12	9	0	2	13	68	2	10	4	111	9	0	0	0	14	0	0	0	0	0
42.826073	60	3.8739023	4	100	2	1	17	5	176	23	13	1	3	0	0	0	38	16	0	6	15	0	5	0	0	3	18	0	48	5	4	11	1	14	45	2	1	7	156	9	0	0	0	5	3	4	1	0	0
42.826073	60	3.8739023	4	100	1	0	10	2	241	21	1	0	3	0	0	0	70	0	0	10	4	0	1	0	0	0	5	0	51	3	8	4	1	2	19	0	4	1	116	3	0	0	0	1	2	1	0	0	0
42.826073	60	45.1125	4	100	0	0	1	0	78	44	0	7	6	0	0	0	22	0	0	1	6	0	0	0	0	5	27	0	47	22	11	10	0	23	37	4	6	17	192	3	0	0	0	14	1	8	0	0	0
42.826073	60	45.1125	4	100	0	0	5	0	105	38	0	7	0	0	0	0	10	0	0	1	0	0	0	0	0	5	32	0	37	0	14	0	0	24	14	0	12	12	177	23	0	0	0	30	8	0	0	0	0
42.826073	60	146.26927	4	100	0	0	32	0	43	6	0	2	6	0	0	1	632	0	0	5	2	0	0	0	0	0	4	0	2	0	6	5	0	4	20	0	1	0	17	0	0	0	0	0	0	0	0	0	0
42.826073	60	146.26927	4	100	1	0	21	1	97	4	6	6	6	0	0	0	516	11	2	2	3	0	3	0	0	0	2	0	3	0	0	16	0	3	27	0	1	0	10	0	0	0	0	0	0	0	0	0	0
42.826073	60	146.26927	4	100	0	0	31	0	11	17	0	403	2	0	0	0	42	0	6	3	4	0	1	0	0	72	52	0	17	1	3	8	0	3	4	0	0	3	48	1	2	0	0	4	2	0	0	0	0
42.826073	60	3.8739023	23	100	27	28	149	0	67	10	0	0	35	0	0	0	34	0	3	16	1	0	1	1	0	2	10	0	5	2	2	0	6	69	2	0	9	0	19	1	2	0	0	3	0	1	0	0	0
42.826073	60	3.8739023	23	100	6	58	31	50	57	2	69	1	7	0	0	0	4	0	13	10	6	0	0	1	0	1	4	0	93	0	0	6	5	5	2	4	7	1	32	0	0	0	0	0	0	0	0	0	0
42.826073	60	45.1125	23	100	0	0	14	5	40	17	0	0	7	0	0	0	4	0	0	1	4	0	0	0	2	0	0	0	47	9	0	3	1	3	2	2	1	11	94	2	0	0	0	1	0	9	0	0	0
42.826073	60	45.1125	23	100	0	0	9	14	33	21	0	0	5	0	0	0	7	0	1	1	5	0	1	0	0	0	0	0	70	8	0	7	1	5	4	2	4	26	150	1	0	0	0	0	0	6	0	0	0
42.826073	60	45.1125	23	100	0	0	40	4	8	30	0	0	18	0	0	0	10	0	13	4	0	0	0	0	0	0	16	0	8	11	1	0	3	12	1	7	32	7	41	0	0	0	0	4	0	5	0	0	0
42.826073	60	146.26927	23	100	2	0	15	2	12	0	43	9	5	0	0	0	1	751	0	0	0	0	0	0	1	0	7	0	0	1	0	0	4	0	0	1	0	0	0	1	0	0	0	3	2	0	0	0	0
42.826073	10	3.8739023	23	50	0	0	12	10	44	26	0	2	0	0	0	0	1	0	0	6	5	0	6	1	2	0	41	4	105	9	79	17	2	21	3	1	15	1	127	125	0	0	0	11	1	4	2	0	7
42.826073	30	3.8739023	23	50	12	0	181	1	73	1	0	168	34	0	0	0	5	5	0	26	0	0	12	0	0	0	18	0	6	0	32	6	2	5	7	0	1	0	3	9	0	0	0	0	0	0	0	0	1
42.826073	40	3.8739023	23	50	1	0	33	0	187	0	0	231	0	0	0	0	2	0	0	0	0	0	7	0	0	3	25	0	0	0	0	0	1	101	8	0	0	0	0	0	0	12	0	0	0	0	0	0	0
42.826073	30	3.8739023	23	50	0	0	1	0	6	1	0	1	1	0	0	0	0	0	0	0	1	0	0	0	1	0	6	0	1	4	0	0	0	6	23	0	0	0	5	11	0	0	0	79	29	0	2	0	0
42.826073	40	3.8739023	23	50	9	0	167	0	41	1	1	251	58	0	0	0	2	30	0	8	0	0	1	2	0	0	20	0	0	0	14	7	1	5	2	0	0	0	1	2	0	0	0	0	0	0	0	0	1
42.826073	10	3.8739023	23	50	0	0	10	3	62	21	0	2	0	0	0	0	1	0	0	7	10	0	8	0	1	0	48	2	102	7	88	29	2	18	1	0	5	0	136	106	0	0	0	5	1	3	2	0	5
42.826073	40	3.8739023	23	50	14	0	163	0	7	0	0	184	4	0	0	0	0	78	0	17	0	0	8	1	0	0	9	0	0	0	2	3	1	5	22	0	0	0	0	2	0	0	0	1	1	0	0	0	0
42.826073	50	3.8739023	23	50	5	0	227	0	21	0	5	8	100	0	0	0	0	262	1	55	0	0	0	5	0	1	3	0	0	0	5	0	1	9	0	0	0	0	1	0	0	0	0	1	0	0	0	0	0
42.826073	70	3.8739023	23	50	9	0	93	0	33	0	0	41	14	0	0	0	0	92	20	32	0	0	0	1	0	1	74	0	0	0	0	0	1	44	39	0	0	0	0	0	0	0	0	0	0	0	0	0	0
42.826073	10	45.1125	23	50	0	0	7	10	48	20	0	0	0	0	0	0	0	0	0	8	18	0	8	2	0	0	38	3	106	8	72	28	0	23	0	0	10	0	155	89	0	0	0	2	1	1	2	0	4
42.826073	30	45.1125	23	50	0	0	14	1	57	12	2	1	2	0	0	0	36	10	0	5	5	0	4	34	0	0	47	0	86	35	10	2	3	34	0	0	0	0	60	6	0	0	0	0	0	9	0	0	0
42.826073	60	45.1125	23	50	0	0	37	6	35	34	1	11	34	0	0	0	46	18	19	9	0	0	13	13	0	0	18	0	14	0	20	1	1	97	0	1	1	0	11	20	0	0	0	0	0	22	0	0	0
42.826073	10	45.1125	23	50	0	0	9	3	65	27	0	3	0	0	0	0	3	0	0	5	7	0	10	0	4	0	35	0	111	9	72	17	1	11	3	0	11	3	155	93	0	0	0	2	1	9	1	0	4
42.826073	30	45.1125	23	50	0	0	18	13	51	23	0	5	12	0	0	0	69	25	0	7	0	0	2	6	0	0	20	1	41	14	41	2	4	45	3	0	25	0	77	0	0	0	0	4	0	0	1	0	0
42.826073	50	45.1125	23	50	0	0	15	21	14	13	0	1	1	0	0	0	41	94	1	4	0	0	3	26	0	0	3	0	58	5	32	3	1	49	0	0	20	0	80	35	0	0	0	3	0	9	0	0	0
42.826073	40	45.1125	23	50	0	0	12	4	67	27	0	2	4	0	0	0	84	25	3	9	6	0	5	0	0	0	34	0	35	7	17	5	0	58	2	0	2	0	25	1	0	0	0	1	0	16	0	0	0
42.826073	50	45.1125	23	50	0	0	10	9	19	13	0	0	10	0	0	0	20	12	6	9	2	0	3	8	1	0	14	0	38	5	3	3	2	35	1	0	92	0	31	3	0	0	0	3	0	5	2	0	0
42.826073	60	45.1125	23	50	0	0	14	6	15	26	0	2	5	0	0	0	19	7	7	6	0	0	0	9	0	0	0	0	82	0	8	0	5	41	0	0	31	0	122	1	0	0	0	0	0	31	0	0	0
42.826073	20	146.26927	23	50	0	0	54	2	27	0	0	310	23	0	0	0	5	0	0	4	0	0	2	0	0	0	75	0	10	1	9	3	0	5	1	0	1	0	9	4	0	0	0	0	0	0	0	0	0
42.826073	40	146.26927	23	50	2	0	106	2	36	1	5	149	124	0	0	0	4	89	0	7	0	0	6	0	0	0	6	1	4	0	6	7	2	24	0	0	2	0	6	1	0	0	0	0	0	0	0	0	0
42.826073	70	146.26927	23	50	4	1	107	0	8	0	2	10	165	0	0	0	2	432	0	11	0	0	1	4	0	1	1	0	0	0	2	1	1	14	1	0	0	0	0	0	0	0	0	0	0	0	0	0	0
42.826073	30	146.26927	23	50	1	0	149	0	35	1	0	295	21	0	0	0	23	2	0	3	0	0	4	0	0	0	30	0	1	1	7	17	0	9	1	0	4	0	3	3	0	0	0	1	0	0	0	0	0
42.826073	50	146.26927	23	50	0	0	48	0	168	0	0	83	1	0	0	7	4	0	0	2	0	0	15	2	0	3	42	0	0	0	0	0	2	46	6	0	0	0	1	0	0	0	0	0	0	0	0	0	0
42.826073	10	146.26927	23	50	0	0	5	3	43	14	0	1	1	0	0	0	2	0	0	5	12	0	13	2	7	0	52	4	52	8	41	20	1	12	9	0	9	1	69	115	0	0	0	20	8	5	2	0	3
42.826073	30	146.26926	23	50	1	0	85	0	11	0	0	447	5	0	0	0	9	1	0	2	0	0	5	0	0	1	16	0	4	1	3	2	0	13	6	0	2	0	7	2	0	0	0	0	0	1	1	0	0
42.826073	40	146.26926	23	50	4	0	146	0	65	0	17	132	113	0	0	0	14	3	0	11	0	0	5	1	0	0	6	0	0	0	3	3	1	19	0	0	1	0	0	0	0	0	0	1	1	0	0	0	0
42.826073	60	146.26926	23	50	12	0	130	0	63	0	0	39	139	0	0	0	2	1	0	61	0	0	0	19	0	0	3	0	0	0	1	0	2	36	0	0	0	0	0	0	0	8	0	1	0	0	0	0	0
42.826073	70	146.26926	23	50	2	0	165	8	16	4	0	11	90	0	0	0	0	299	0	13	0	0	1	0	0	0	6	0	1	0	0	1	1	7	0	0	0	0	1	0	0	0	0	0	1	0	0	0	0
[truncated: 458 more columns]
