# Supplementary material for: Predicting oil contamination in water using machine learning on microbial compositions
Source: PLoS One. 2026 Mar 19;21(3):e0344571. doi: 10.1371/journal.pone.0344571 (PMC13001938; doi:10.1371/journal.pone.0344571)
Supplement: S1 File — (ZIP) [file pone.0344571.s001.zip › SI_Revised/SI_Code.ipynb]

# %% [code]
# import necessary libraries
import numpy as np
import pandas as pd
import seaborn as sns

from sklearn import datasets
from sklearn.manifold import TSNE
from sklearn.decomposition import PCA
from sklearn.ensemble import RandomForestClassifier
from sklearn.metrics import accuracy_score, confusion_matrix, r2_score
from sklearn.model_selection import train_test_split, cross_val_score
from sklearn.preprocessing import StandardScaler
from sklearn.preprocessing import MinMaxScaler

import tensorflow as tf
from tensorflow.keras.models import Model, Sequential
from tensorflow.keras.utils import normalize, to_categorical
from tensorflow.keras.layers import Input, Dense, BatchNormalization, Activation
from tensorflow.keras.callbacks import Callback

from keras.saving import get_custom_objects
from keras import backend as K

import matplotlib.pyplot as plt

# %% [code]
# import training data

final_df = pd.read_csv('SI_Dataset.csv')
X = final_df.iloc[:, :5].values
Y = final_df.iloc[:, 5:10].values
final_df

# %% [code]
# customize activation functions

# Gaussian: 
def gaussian(x):
    t = 1.0
    return t*K.exp(-x**2)

# gauss
def gauss(x):
    b = 1
    val = K.exp(-x*x/(2*b*b))/(np.sqrt(2*np.pi)*b)
    return val

# sigmoid
def custom_sigmoid(x):
    a = 0.1
    return (1 / (1 + a * K.exp(-x)))

# sin
def sin(x):
    a = 2
    val = K.sin(a*x)
    return val*val

# cos
def cos(x):
    d = 1
    e = 0.01
    return (d + K.cos(e*x))/2

get_custom_objects().update({'gaussian': gaussian})
get_custom_objects().update({'gauss': gauss})
get_custom_objects().update({'custom_sigmoid': custom_sigmoid})
get_custom_objects().update({'sin': sin})
get_custom_objects().update({'cos': cos})

# %% [markdown]
# Training

# %% [code]
final_df = final_df_2 # t-sne data
X = final_df.iloc[:, :5].values # Features: all columns except bateria compositions
Y = final_df.iloc[:, 5:11].values  # Labels: all bateria compositions
print(X[0:5])
print(Y[0:5],Y.shape)
'''
X_train = training_data.iloc[:, :5].values
Y_train = training_data.iloc[:, 5:10].values
X_test = test_data.iloc[:, :5].values
Y_test = test_data.iloc[:, 5:10].values
print(X_test[:5])
print(Y_test[:5])
print(X_train.shape, X_test.shape)
'''

# %% [code]
from tensorflow.keras.layers import Dense, BatchNormalization, Activation

X_train, X_test, Y_train, Y_test = train_test_split(X, Y, test_size=0.2, random_state=42)

# neural network model
model = Sequential([
    Dense(32, activation='relu', input_shape=(X.shape[1],)),
    Dense(64),
    #BatchNormalization(),
    Activation('gauss'),
    
    Dense(64),
    #BatchNormalization(),
    Activation('relu'),
    
    Dense(64),
    #BatchNormalization(),
    Activation('sin'),
    
    Dense(32),
    #BatchNormalization(),
    Activation('relu'),
    
    #Dense(32, activation='relu'),
    #Dense(8, activation='relu'),
    #Dense(4, activation='relu'),
    Dense(Y.shape[1], activation='linear')  # Adjust the output layer to match the label size
])

# Compile
model.compile(optimizer='adam', loss='mean_squared_error')

# Train 
history = model.fit(X, Y, epochs=3000, batch_size=32, verbose = 0)

predictions = model.predict(X)
print(Y[:10])
print(predictions[:10])

# Evaluate
r2 = r2_score(Y, predictions)
print(f"R^2 Score: {r2}")
#loss, accuracy = model.evaluate(X_test, Y_test)
#print(f"Test Loss: {loss}, Test Accuracy: {accuracy}")

# Plot the training loss
plt.plot(history.history['loss'])
plt.title('Model Loss')
plt.ylabel('Loss')
plt.xlabel('Epoch')
plt.legend(['Train'], loc='upper left')
plt.show()

# %% [markdown]
### large amount of generated data

# %% [code]
final_df_copy = final_df_encode.copy()
final_df = pd.concat([final_df_copy.iloc[:, :5], top10.iloc[:, :]], axis=1)
final_df

# %% [code]
# Display the minimum values for the normalized columns
min_values = final_df[:].min()
print("Minimum values for each normalized column:\n", min_values)

# Display the maximum values for the normalized columns
max_values = final_df[:].max()
print("Maximum values for each normalized column:\n", max_values)

# %% [code]
# Calculate the standard deviation of each column in the random matrix

column_std_devs = np.std(final_df, axis=0)
#column_std_devs = np.std(training_data, axis=0)

# Display the standard deviation for each column
print("Standard Deviations for each column:\n", column_std_devs[:5])

# %% [code]
best_model=model

Y_new = best_model.predict(X_new)
print(Y_new[404:414])
print(Y_new.shape)

column_names = ['Location', 'Time', 'Oil', 'Temperature', 'Month']
X_new_df = pd.DataFrame(X_new, columns=column_names)

PCA_new_df_1212 = pd.DataFrame(Y_new)#, columns=['bac1', 'bac2', 'bac3', 'bac4', 'bac5', 'bac6', 'bac7', 'bac8', 'bac9', 'bac10'])
final_df_generate_1212 = pd.concat([X_new_df.iloc[:, :], PCA_new_df_1212], axis=1)

final_df_generate_1212

# %% [code]
final_df_generate_1212[num_rows:]

# %% [code]
# Calculate the standard deviation of each column in the random matrix
column_std_devs = np.std(df_503, axis=0)

# Display the standard deviation for each column
print("Standard Deviations for each column:\n", column_std_devs)

# %% [code]
import numpy as np

std_values = {
    "Location": 23.863106,
    "Time": 16.433556,
    "Oil": 59.434879,
    "Temperature": 5.413117,
    "Seasons": 35.670296
}

# Calculate 1% of the range for each column
ranges = {key: 0.005 * std_values[key] for key in std_values}
print(ranges)

# Generate a random number matrix with each column's values within the 10% range
num_rows = 404  # Define the number of rows for the matrix
random_matrix = np.array([[np.random.uniform(-ranges[col], ranges[col])
                           for col in std_values] for _ in range(num_rows)])

#random_matrix = np.array([[np.random.normal(loc=0, scale=ranges[col])
#                           for col in std_values] for _ in range(num_rows)])

print(random_matrix)

X_modified = X + random_matrix * np.random.choice([1, -1], size=(404, 5))

random_matrix = np.array([[np.random.uniform(-ranges[col], ranges[col])
                           for col in std_values] for _ in range(num_rows)])
X_modified2 = X + random_matrix * np.random.choice([1, -1], size=(404, 5))

random_matrix = np.array([[np.random.uniform(-ranges[col], ranges[col])
                           for col in std_values] for _ in range(num_rows)])
X_modified3 = X + random_matrix * np.random.choice([1, -1], size=(404, 5))

random_matrix = np.array([[np.random.uniform(-ranges[col], ranges[col])
                           for col in std_values] for _ in range(num_rows)])
X_modified4 = X + random_matrix * np.random.choice([1, -1], size=(404, 5))

# Stack the original X and modified X vertically to get X_new
#X_new = np.vstack([X, X_modified])
X_new = np.vstack([X, X_modified, X_modified2, X_modified3, X_modified4])

# Verify the shape of X_new
#print("Shape of X_new:", X_new[1616:1626])
print("Shape of X_new:", X_new[1212:1222])
print("Shape of X:", X_new[:10])
print("Shape of X_new:", X_new.shape)

# %% [markdown]
## Real data

# %% [code]
# Splitting the dataframe into features (X) and target (y)
X_real = final_df_real.iloc[:, :-1]
Y_real = final_df_real.iloc[:, -1]  

X_real_train, X_real_test, Y_real_train, Y_real_test = train_test_split(X_real, Y_real, test_size=0.2, random_state=42)

# %% [code]
print(X_real[:10])
print(Y_real[:10])

# %% [code]
# neural network model
model2 = Sequential([
    Dense(64, activation='relu', input_shape=(X_real.shape[1],)),
    #Dense(64),
    #Activation('sin'),
    
    Dense(64),
    BatchNormalization(),
    Activation('relu'),
    
    #Dense(64),
    #Activation('gauss'),
    
    Dense(64),
    #BatchNormalization(),
    Activation('relu'),
    
    #Dense(32, activation='relu'),
    #Dense(8, activation='relu'),
    #Dense(4, activation='relu'),
    Dense(1, activation='relu')  # Adjust the output layer to match the label size
])

# Compile
model2.compile(optimizer='adam', loss='mse', metrics=['accuracy'])

# Train 
history = model2.fit(X_real, Y_real, epochs=3000, batch_size=32, verbose = 0)

predictions_oil_real = model2.predict(X_real)
print(Y_real[:10])
print(predictions_oil_real[:10])

# Evaluate
r2 = r2_score(Y_real, predictions_oil_real)
print(f"R^2 Score: {r2}")
#loss, accuracy = model.evaluate(X_test, Y_test)
#print(f"Test Loss: {loss}, Test Accuracy: {accuracy}")

# Plot the training loss
plt.plot(history.history['loss'])
plt.title('Model Loss')
plt.ylabel('Loss')
plt.xlabel('Epoch')
plt.legend(['Train'], loc='upper left')
plt.show()

# %% [code]
real_oil = decoder_oil.predict(predictions_oil_real)
#print(real_oil[:10])
rounded_real_oil = np.where(real_oil >= 0.5, 1, 0)
print(rounded_real_oil[:10])
original_oil=final_df_transformed.iloc[:,4:6]
print(original_oil[:10])
r2 = r2_score(real_oil, rounded_real_oil)
print(f"R^2 Score: {r2}")

# %% [markdown]
## Generated data

# %% [code]
# neural network model
model3 = Sequential([
    Dense(64, activation='relu', input_shape=(X_real.shape[1],)),
    Dense(64),
    #BatchNormalization(),
    Activation('relu'),
    
    Dense(64),
    BatchNormalization(),
    Activation('relu'),
    
    #Dense(32, activation='relu'),
    #Dense(8, activation='relu'),
    #Dense(4, activation='relu'),
    Dense(1, activation='relu')  # Adjust the output layer to match the label size
])

# Compile
model3.compile(optimizer='adam', loss='mse', metrics=['accuracy'])

# Train 
history = model3.fit(X_generate, Y_generate, epochs=3000, batch_size=32, verbose = 0)

predictions_oil_generate = model3.predict(X_generate)
print(Y_generate[:10])
print(predictions_oil_generate[:10])

# Evaluate
r2 = r2_score(Y_generate, predictions_oil_generate)
print(f"R^2 Score: {r2}")
#loss, accuracy = model.evaluate(X_test, Y_test)
#print(f"Test Loss: {loss}, Test Accuracy: {accuracy}")

# Plot the training loss
plt.plot(history.history['loss'])
plt.title('Model Loss')
plt.ylabel('Loss')
plt.xlabel('Epoch')
plt.legend(['Train'], loc='upper left')
plt.show()

# %% [code]
# After training, extract the encoder
generate_oil = decoder_oil.predict(predictions_oil_generate)
#print(generate_oil[:10])
rounded_generate_oil = np.where(generate_oil >= 0.5, 1, 0)
print(rounded_generate_oil[:10])
original_oil=final_df_transformed.iloc[:,4:6]
print(original_oil[:10])
r2 = r2_score(generate_oil, original_oil)
print(f"R^2 Score: {r2}")

# %% [markdown]
# Random Forest

# %% [markdown]
### Filter top 10 features

# %% [code]
X_real = final_df_encode.iloc[:,:5]
#X_real[:, 0] = X_real[:, 0] * 10
print(X_real)
Y_real = final_df_encode.iloc[:,5:]
Y_real.shape

# %% [code]
X_selected = df_503.iloc[:, 5:]

# Displaying the selected portion of the DataFrame
print(X_selected.shape)
Y_503 = df_503.iloc[:,2]
Y_503

# %% [code]
X_selected = final_df_encode.iloc[:, 5:]

# Displaying the selected portion of the DataFrame
print(X_selected.shape)
Y_503 = final_df_encode.iloc[:,2]
Y_503

# %% [code]
from sklearn.ensemble import RandomForestRegressor
from sklearn.metrics import r2_score

# Setup the Random Forest Regressor
rf_regressor = RandomForestRegressor(n_estimators=2500, max_depth=25, random_state=48)  

# Train model
rf_regressor.fit(X, Y)

# Make predictions on the test set
Y_pred = rf_regressor.predict(X)

r2 = r2_score(Y_503, Y_pred)
print(f"R^2 Score: {r2}")


# %% [code]
# Get feature importance
feature_importance = rf_regressor.feature_importances_

# Print feature importance
for i, importance in enumerate(feature_importance):
    print(f"Feature {i}: Importance = {importance:.4f}")

# %% [code]
# Gini impurity but not sort

# Access one of the decision trees in the Random Forest
single_tree = rf_regressor.estimators_[0]  # First tree in the forest

# Extract Gini impurity for each node in the tree
n_nodes = single_tree.tree_.node_count  # Total number of nodes in the tree
gini_impurity = single_tree.tree_.impurity  # Gini impurity for each node

# Print Gini impurity for each node
for i in range(n_nodes):
    print(f"Node {i}: Gini Impurity = {gini_impurity[i]:.4f}")


# %% [code]
from sklearn.tree import plot_tree
import matplotlib.pyplot as plt

# Plot the decision tree
plt.figure(figsize=(20, 10))
plot_tree(single_tree, filled=True, feature_names=X_selected.columns, class_names=True)
plt.savefig('../Figures/gini_tree.png', dpi=500)
plt.show()

from sklearn.tree import export_text

# Export the tree structure as text
tree_rules = export_text(single_tree, feature_names=list(X_selected.columns))
print(tree_rules)

# %% [code]
# rank top 503 features

# Get feature importances
feature_importances = rf_regressor.feature_importances_

# Sort the feature indices based on importance
sorted_indices = np.argsort(feature_importances)[::-1]

# Select the top 10 feature indices
top_10_feature_indices = sorted_indices[:]

# Print the top 10 feature indices and their importance scores
print("Top 10 Feature Indices and their Importances:")
for index in top_10_feature_indices:
    print(f"Bacteria {index}, Importance: {feature_importances[index]}")


# %% [code]
# Import necessary libraries
import numpy as np
import pandas as pd
import matplotlib.pyplot as plt
from sklearn.ensemble import RandomForestRegressor
from sklearn.tree import plot_tree, export_text

# Step 1: Create Example Dataset (Bacterial Features as Input, Oil Type as Target)
data = {
    "Bac 1": [116, 57, 35, 55, 98, 47],
    "Bac 2": [58, 35, 11, 0, 18, 0],
    "Bac 3": [60, 27, 27, 9, 38, 15],
    "Bac 4": [36, 121, 179, 110, 43, 122]
}
target = [45.1125, 146.26927, 3.8739023, 3.8739023, 45.1125, 146.26927]  # Oil Type as Target

# Convert to DataFrame
df = pd.DataFrame(data)
X = df  # Features (Bacterial counts)
y = np.array(target)  # Target variable (Oil Type)

# Step 2: Train a Random Forest Regressor to Compute Feature Importance
#rf_regressor = RandomForestRegressor(n_estimators=200, bootstrap=False, max_depth=3, random_state=42)
rf_regressor = RandomForestRegressor(n_estimators=100, max_depth=10, random_state=42)
rf_regressor.fit(X, y)

# Step 3: Extract Feature Importances
feature_importances = rf_regressor.feature_importances_

# Step 4: Create a DataFrame to Display Feature Importances
importance_df = pd.DataFrame({
    "Feature": X.columns,
    "Importance": feature_importances
}).sort_values(by="Importance", ascending=False)

# Print Feature Importance Scores
print("Feature Importance Ranking:")
print(importance_df)

# Step 5: Create a Bar Plot for Feature Importance
plt.figure(figsize=(8, 5))
plt.bar(X.columns, feature_importances, color='skyblue', edgecolor='black')
plt.xlabel("Features")
plt.ylabel("Importance Score")
plt.title("Feature Importance in Random Forest Regressor")
plt.xticks(rotation=45)
plt.grid(axis="y", linestyle="--", alpha=0.7)
plt.show()

single_tree = rf_regressor.estimators_[3]
plt.figure(figsize=(20, 10))
plot_tree(single_tree, filled=True, feature_names=X.columns, rounded=True)
#plt.title("Decision Tree Visualization")
plt.savefig('../Figures/RFR_Visualization.png',dpi=400)
plt.show()

# Step 4: Export and Print the Decision Tree Rules
tree_rules = export_text(single_tree, feature_names=list(X.columns))
print("Decision Tree Rules:")
print(tree_rules)

# %% [code]


# %% [code]
X_top10 = X_selected.iloc[:, top_10_feature_indices]

#rf_regressor = RandomForestRegressor(n_estimators=100, max_depth=20, random_state=42)  # n_estimators can be adjusted

# Combine the selected columns into a new DataFrame called top10
#X_top10 = pd.DataFrame(X_top10, columns=[f"Feature {index}" for index in top_10_feature_indices])
top10 = pd.DataFrame(X_top10.values, columns=[f"Bacteria {index}" for index in top_10_feature_indices])


# Train the model
rf_regressor.fit(top10, Y_503)

# Make predictions on the test set
Y_pred_10 = rf_regressor.predict(top10)

r2 = r2_score(Y_503, Y_pred_10)
print(f"R^2 Score: {r2}")

top10.head()

# %% [code]
import matplotlib.pyplot as plt

# Data for the plot
bacteria_genus = [
    "Sandarakinorhabdus", "Parablastomonas", "Caulobacter", "Polynucleobacter",
    "Limnohabitans", "Candidatus Methylopumilus", "Aquabacterium",
    "Pseudomonas", "Brevundimonas", "Dechloromonas"
]
importance = [0.09847, 0.07003, 0.05704, 0.05173, 0.02938, 0.02780, 0.02438, 0.02432, 0.02341, 0.01649]


# Create bar plot
plt.figure(figsize=(10, 6))
plt.barh(bacteria_genus[::-1], importance[::-1], color='skyblue')
plt.xlabel('Feature Importance', fontsize=14, weight='bold')
plt.ylabel('Bacteria Genus', fontsize=14, weight='bold')
plt.title('Top 10 Bacteria Genera by Feature Importance', fontsize=14, weight='bold')
plt.grid(axis='x', linestyle='--', alpha=0.8)

# customize border
ax = plt.gca()  # Get the current axes
for spine in ax.spines.values():
    spine.set_linewidth(2)  # Set the width of each spine to make the border bolder

plt.xticks(weight = 'bold', fontsize = 12)
plt.yticks(weight = 'bold', fontsize = 12)
#plt.xlim([-40, 40])
#plt.ylim([-30, 30])
ax.tick_params(which='both', direction='in', width=2)  # Customize the tick marks

plt.tight_layout()
plt.savefig("../Figures/bacteria_importance.png", bbox_inches = 'tight', dpi=600)
plt.show()

# %% [code]
import matplotlib.pyplot as plt
import numpy as np

# Data
features = ["PC1 & PC2", "Top 2", "Top 3", "Top 4", "Top 5", "Top 6", "Top 10", "Top 20", "Top 25"]
r2_train_gen = [0.89, 0.838, 0.84, 0.88, 0.887, 0.87, 0.898, 0.78, 0.75]  # Generator Training R²
r2_train_vae = [0.954, 0.995, 0.996, 0.993, 0.995, 0.996, 0.92, 0.85, 0.85]  # VAE Training R²
r2_train_nn = [0.995, 0.995, 0.999, 0.999, 0.998, 0.999, 0.999, 0.999, 0.999]  # NN Training R²
r2_test_nn = [0.853, 0.834, 0.963, 0.992, 0.9997, 0.996, 0.971, 0.994, 0.999]  # NN Test R²
#r2_train_nn = [0.943, 0.93, 0.997, 0.995, 0.999, 0.999, 0.997, 0.99, 0.99]  # NN Training R²
#r2_test_nn = [0.838, 0.80, 0.947, 0.907, 0.999, 0.998, 0.970, 0.990, 0.990]  # NN Test R²

# Plot
plt.figure(figsize=(9, 6))
x = np.arange(len(features))

# Plot lines for different R² values
plt.plot(x, r2_train_gen, marker='o', label='ADNN Training R²', color='blue', linewidth=2)
plt.plot(x, r2_train_vae, marker='^', label='VAE Training R²', color='green', linewidth=2)
plt.plot(x, r2_train_nn, marker='s', label='Oil Prediction NN Training R²', color='orange', linewidth=2)
plt.plot(x, r2_test_nn, marker='D', label='Oil Prediction NN Test R²', color='red', linewidth=2)

# Add a shaded region between Top 3 and Top 10
plt.axvspan(x[2], x[6], color='gray', alpha=0.2, label='Optimal Performance Range')

# Add a dashed horizontal line for optimal R²
plt.axhline(1.0, linestyle='--', color='black')#, label='Optimal R²')

# Format the x-axis
plt.xticks(x, features, rotation=0, fontsize=12)
plt.xlabel('Number of Features', fontsize=14, weight='bold')

# Format the y-axis
plt.ylabel('R² Value', fontsize=14, weight='bold')
plt.ylim(0.66, 1.05)  # Adjust limits for clarity

# Add title and legend
plt.title('Model Performance vs. Number of Features', fontsize=16, weight='bold')
plt.legend(fontsize=14)
plt.grid(axis='y', linestyle='--', alpha=0.7)

# customize border
ax = plt.gca()  # Get the current axes
for spine in ax.spines.values():
    spine.set_linewidth(2)  # Set the width of each spine to make the border bolder

plt.xticks(weight = 'bold', fontsize = 14)
plt.yticks(weight = 'bold', fontsize = 14)
#plt.xlim([-40, 40])
plt.ylim([0.68, 1.03])
ax.tick_params(which='both', direction='in', width=2)

# Save and show the plot
plt.tight_layout()
plt.savefig("../Figures/R2_feature_plot_update.jpg", dpi=600)
plt.show()

# %% [code]
import matplotlib.pyplot as plt
import numpy as np

# Data
features = ["PC1 & PC2", "Top 2", "Top 3", "Top 4", "Top 5", "Top 6", "Top 10", "Top 20", "Top 25"]
r2_train_with_bn = [0.995, 0.995, 0.999, 0.999, 0.998, 0.999, 0.999, 0.999, 0.999]
r2_test_with_bn = [0.853, 0.834, 0.963, 0.992, 0.997, 0.996, 0.971, 0.994, 0.999]
r2_train_without_bn = [0.998, 0.999, 0.999, 0.999, 0.999, 0.999, 0.999, 0.999, 0.999]
r2_test_without_bn = [0.825, 0.721, 0.962, 0.992, 0.998, 0.991, 0.974, 0.889, 0.999]

# Plot
x = np.arange(len(features))

plt.figure(figsize=(9, 6))
plt.plot(x, r2_train_without_bn, marker='o', label='Training R² (Without BN)', color='blue',linewidth=2)
plt.plot(x, r2_test_without_bn, marker='o', label='Test R² (Without BN)', color='green',linewidth=2)
plt.plot(x, r2_train_with_bn, marker='o', label='Training R² (With BN)', color='orange',linewidth=2)
plt.plot(x, r2_test_with_bn, marker='o', label='Test R² (With BN)', color='red',linewidth=2)

# Add x-axis labels
#plt.xticks(x, features, rotation=45, fontsize=12)
plt.xlabel('Number of Features', fontsize=16, weight='bold')
plt.ylabel('R² Value', fontsize=16, weight='bold')
plt.title('R² Values With and Without Batch Normalization', fontsize=16, weight='bold')

# Add a shaded region between Top 3 and Top 10
plt.axvspan(x[2], x[6], color='gray', alpha=0.2, label='Good Fitting Range')

# Format the x-axis
plt.xticks(x, features, rotation=0, fontsize=12)
#plt.ylim(0.66, 1.05)  # Adjust limits for clarity

# customize border
ax = plt.gca()  # Get the current axes
for spine in ax.spines.values():
    spine.set_linewidth(2)  # Set the width of each spine to make the border bolder

plt.xticks(weight = 'bold', fontsize = 14)
plt.yticks(weight = 'bold', fontsize = 14)
#plt.xlim([-40, 40])
plt.ylim([0.68, 1.03])
ax.tick_params(which='both', direction='in', width=2)

# Add legend and grid
plt.legend(fontsize=14)
plt.grid(axis='y', linestyle='--', alpha=0.7)

# Save and show the plot
plt.tight_layout()
plt.savefig("../Figures/R2_comparison_with_without_bn2_update.jpg", dpi=600)
plt.show()

# %% [code]
import matplotlib.pyplot as plt
import numpy as np

# Data
features = ["Top 2", "Top 3", "Top 4", "Top 5", "Top 6", "Top 10"]
training_r2 = [0.83, 0.84, 0.85, 0.86, 0.87, 0.87]
test_r2 = [0.78, 0.77, 0.82, 0.72, 0.71, 0.59]

# Plot
x = np.arange(len(features))

plt.figure(figsize=(9, 6))
plt.plot(x, training_r2, marker='o', label='Training R²', color='blue')
plt.plot(x, test_r2, marker='o', label='Test R²', color='red')

# Highlight Overfitting
overfitting = np.array(training_r2) - np.array(test_r2)
plt.fill_between(x, training_r2, test_r2, color='gray', alpha=0.2, label='Overfitting Gap')

# Format the x-axis
plt.xticks(x, features, rotation=0, fontsize=12)
#plt.ylim(0.66, 1.05)  # Adjust limits for clarity

# customize border
ax = plt.gca()  # Get the current axes
for spine in ax.spines.values():
    spine.set_linewidth(2)  # Set the width of each spine to make the border bolder

plt.xticks(weight = 'bold', fontsize = 14)
plt.yticks(weight = 'bold', fontsize = 14)
#plt.xlim([-40, 40])
#plt.ylim([-30, 30])
ax.tick_params(which='both', direction='in', width=2)

# Formatting
plt.xlabel('Feature Set', fontsize=14, weight='bold')
plt.ylabel('R² Value', fontsize=14, weight='bold')
plt.title('Training and Test R² Scores of Generator', fontsize=16, weight='bold')
plt.legend(fontsize=14)
plt.grid(axis='y', linestyle='--', alpha=0.7)

# Save and Show
plt.tight_layout()
plt.savefig("../Figures/generator_r2_overfitting.jpg", dpi=600)
plt.show()

# %% [markdown]
# t-SNE

# %% [code]
selected_columns

# %% [code]
input1.iloc[:,1:5]

#input1 = df.iloc[:, :6]

#selected_columns = df.iloc[:, 6:]

# %% [code]
df2 = pd.read_csv('PCA_training.csv')
loc1 = df2.iloc[:, :1]
loc1

# %% [code]
from sklearn.manifold import TSNE
import numpy as np

# Initialize t-SNE
tsne = TSNE(n_components=2, random_state=42)
selected_columns_tsne = tsne.fit_transform(selected_columns)

# View PCA data
tsne_df = pd.DataFrame(data=selected_columns_tsne, columns=['tsne1', 'tsne2'])
#final_df_2 = pd.concat([input1, input1.iloc[:,1:5], tsne_df], axis=1)
final_df_2 = pd.concat([input1, tsne_df*10], axis=1)
final_df_2.head()

# save training data
#final_df.to_csv('PCA_training_noenvironment.csv', index=False)

# %% [code]
### t-SNE

import matplotlib.pyplot as plt

# Extract the first column from final_df_2 for coloring
color_values = final_df_2.iloc[:, 0]

# Plotting the 2D t-SNE data, colored by the first column of final_df_2
plt.figure(figsize=(8, 6))
scatter = plt.scatter(selected_columns_tsne[:, 0], selected_columns_tsne[:, 1], c=color_values, cmap='viridis', alpha=0.7)

# Adding a colorbar to show the mapping from color to the value of the first column of final_df_2
#plt.colorbar(scatter)
cbar = plt.colorbar(scatter)

# Customize the colorbar label fonts
# Customize the colorbar label fonts (manually adjust font properties)
for label in cbar.ax.get_yticklabels():
    label.set_fontsize(12)
    label.set_fontweight('bold')
    
# Replace labels in colorbar with other characters or custom labels
# Assuming 'new_labels' is a list of custom labels corresponding to the colorbar ticks
new_labels = ['SUP1', 'SUP2', 'GLRC', 'MI', 'STR1','STR2','STR3','STR4']  # Example custom labels
cbar_ticks = cbar.get_ticks()  # Get original tick positions
cbar.set_ticks(cbar_ticks)     # Set tick positions
cbar.set_ticklabels(new_labels)  # Replace with custom labels

plt.title('2D t-SNE of Microbial Communities by Location', fontsize=14, weight='bold')

# customize border
ax = plt.gca()  # Get the current axes
for spine in ax.spines.values():
    spine.set_linewidth(2)  # Set the width of each spine to make the border bolder
ax.set_xlabel('Component 1', fontsize=14, weight='bold')
ax.set_ylabel('Component 2', fontsize=14, weight='bold')

plt.xticks(weight = 'bold', fontsize = 14)
plt.yticks(weight = 'bold', fontsize = 14)
plt.xlim([-40, 40])
plt.ylim([-30, 30])
ax.tick_params(which='both', direction='in', width=2)  # Customize the tick marks
#plt.annotate('time',xy=(4,1.6))
plt.savefig("../Figures/tsne2.jpg", bbox_inches = 'tight', dpi = 600)

plt.show()


# %% [code]
### PCA

import matplotlib.pyplot as plt

# Extract the first column from final_df_2 for coloring
color_values = final_df_2.iloc[:, 0]

# Plotting the 2D t-SNE data, colored by the first column of final_df_2
plt.figure(figsize=(8, 6))
scatter = plt.scatter(principal_components[:, 0], principal_components[:, 1], c=color_values, cmap='viridis',alpha=0.7)

cbar = plt.colorbar(scatter)

# Customize the colorbar label fonts
# Customize the colorbar label fonts (manually adjust font properties)
for label in cbar.ax.get_yticklabels():
    label.set_fontsize(12)
    label.set_fontweight('bold')
    
# Replace labels in colorbar with other characters or custom labels
# Assuming 'new_labels' is a list of custom labels corresponding to the colorbar ticks
new_labels = ['SUP1', 'SUP2', 'GLRC', 'MI', 'STR1','STR2','STR3','STR4']  # Example custom labels
cbar_ticks = cbar.get_ticks()  # Get original tick positions
cbar.set_ticks(cbar_ticks)     # Set tick positions
cbar.set_ticklabels(new_labels)  # Replace with custom labels

plt.title('2D PCA of Microbial Communities by Location', fontsize=14, weight='bold')

# customize border
ax = plt.gca()  # Get the current axes
for spine in ax.spines.values():
    spine.set_linewidth(2)  # Set the width of each spine to make the border bolder
ax.set_xlabel('Component 1', fontsize=14, weight='bold')
ax.set_ylabel('Component 2', fontsize=14, weight='bold')
plt.xticks(weight = 'bold', fontsize = 14)
plt.yticks(weight = 'bold', fontsize = 14)
plt.xlim([-300, 600])
plt.ylim([-200, 700])
ax.tick_params(which='both', direction='in', width=2)  # Customize the tick marks
#plt.annotate('time',xy=(4,1.6))
plt.savefig("../Figures/pca2.jpg", bbox_inches = 'tight', dpi = 600)

plt.show()


# %% [markdown]
# Variational autoencoder

# %% [code]
def create_model_503(input_shape):
    # Creating the neural network model
    model = Sequential([
        Dense(128, activation='relu', input_shape=(X_train.shape[1],)),
        Dense(64),
        #BatchNormalization(),
        Activation('relu'),
        Dense(32, activation='relu'),
        Dense(1, activation='linear')  # Output layer for regression
        ])
        # Compiling the model
    model.compile(optimizer='adam', loss='mean_squared_error')

    return model


# %% [code]
final_df_generate_1212

# %% [code]
X_1212 = final_df_generate_1212.iloc[:, :].values
#X_1212 = final_df.iloc[:, :].values
#X = final_df_503_1212.iloc[:, :].values
#print(X_1212[1200:1212])
print(X_1212[:5])
print(X_1212.shape)

# %% [code]
X_1212[:5]

# %% [code]
import numpy as np
from sklearn.metrics import r2_score
from tensorflow.keras.models import Model
from tensorflow.keras.layers import Input, Dense, Lambda, Layer
from tensorflow.keras import backend as K
from tensorflow.keras.losses import mse
from tensorflow.keras.callbacks import Callback
from tensorflow.keras.callbacks import EarlyStopping
import matplotlib.pyplot as plt

class Sampling(Layer):
    """Uses (z_mean, z_log_var) to sample z, the vector encoding a digit."""
    def call(self, inputs):
        z_mean, z_log_var = inputs
        batch = K.shape(z_mean)[0]
        dim = K.int_shape(z_mean)[1]
        epsilon = K.random_normal(shape=(batch, dim))
        return z_mean + K.exp(0.5 * z_log_var) * epsilon

class VAE(Model):
    def __init__(self, original_dim, intermediate_dim, latent_dim, **kwargs):
        super(VAE, self).__init__(**kwargs)
        self.original_dim = original_dim
        self.intermediate_dim = intermediate_dim
        self.latent_dim = latent_dim

        # Encoder
        self.encoder_input = Input(shape=(original_dim,), name='encoder_input')
        x = Dense(intermediate_dim, activation='relu')(self.encoder_input)
        x_intermediate1 = Dense(intermediate_dim // 2, activation='relu')(x)
        x_intermediate = Dense(intermediate_dim // 4, activation='relu')(x_intermediate1)
        self.z_mean = Dense(latent_dim, name='z_mean')(x_intermediate)
        self.z_log_var = Dense(latent_dim, name='z_log_var')(x_intermediate)
        self.z = Sampling()([self.z_mean, self.z_log_var])

        # Decoder
        self.latent_inputs = Input(shape=(latent_dim,), name='z_sampling')
        x_decoded_intermediate1 = Dense(intermediate_dim // 4, activation='relu')(self.latent_inputs)
        x_decoded_intermediate = Dense(intermediate_dim // 2, activation='relu')(x_decoded_intermediate1)
        x_decoded = Dense(intermediate_dim, activation='relu')(x_decoded_intermediate)
        self.decoder_output = Dense(original_dim, activation='linear')(x_decoded)

        self.encoder = Model(self.encoder_input, [self.z_mean, self.z_log_var, self.z], name='encoder')
        self.decoder = Model(self.latent_inputs, self.decoder_output, name='decoder')

    def call(self, inputs):
        z_mean, z_log_var, z = self.encoder(inputs)
        reconstructed = self.decoder(z)
        
        # Reconstruction loss
        reconstruction_loss = mse(inputs, reconstructed)
        reconstruction_loss *= self.original_dim
        
        # KL divergence loss
        kl_loss = 1 + z_log_var - K.square(z_mean) - K.exp(z_log_var)
        kl_loss = K.sum(kl_loss, axis=-1)
        kl_loss *= -0.5
        
        # Total loss
        #total_loss = K.mean(reconstruction_loss + kl_loss)
        #self.add_loss(total_loss)
        #self.add_metric(reconstruction_loss, name='recon_loss', aggregation='mean')
        #self.add_metric(kl_loss, name='kl_loss', aggregation='mean')
        
        # Total loss
        kl_weight = 100
        total_loss = K.mean(reconstruction_loss + kl_weight * kl_loss)
        self.add_loss(total_loss)
        self.add_metric(reconstruction_loss, name='recon_loss', aggregation='mean')
        self.add_metric(kl_loss, name='kl_loss', aggregation='mean')
        
        return reconstructed

class LossAndR2Callback(Callback):
    def __init__(self, X_val, Y_val):
        super().__init__()
        self.X_val = X_val
        self.Y_val = Y_val
        self.best_r2 = -np.inf
        self.best_model = None

    def on_epoch_end(self, epoch, logs=None):
        if logs is None:
            logs = {}
        if (epoch + 1) % 100 == 0:  # Every 100 epochs
            preds = self.model.predict(self.X_val)
            r2 = r2_score(self.Y_val, preds)
            print(f"Epoch {epoch + 1}: Total loss: {logs['loss']:.4f}, Reconstruction loss: {logs['recon_loss']:.4f}, KL loss: {logs['kl_loss']:.4f}, R²: {r2:.4f}")
            if r2 > self.best_r2:
                self.best_r2 = r2
                self.best_model = self.model.get_weights()

vae = VAE(original_dim=X_1212.shape[1], intermediate_dim=256, latent_dim=5)
vae.compile(optimizer='adam')
loss_and_r2_callback = LossAndR2Callback(X_1212, X_1212)
early_stopping = EarlyStopping(monitor='loss', patience=500, restore_best_weights=True)
history = vae.fit(X_1212, X_1212, epochs=5000, batch_size=32, callbacks=[loss_and_r2_callback, early_stopping], verbose=0)

# Load the best model weights
vae.set_weights(loss_and_r2_callback.best_model)
best_r2_scores_vae = loss_and_r2_callback.best_r2
print("R^2 =", best_r2_scores_vae)

z_mean, z_log_var, z = vae.encoder.predict(X_1212)
print(np.mean(z_mean), np.mean(z_log_var), z[:5])
print(z_mean.shape, z_log_var.shape, z.shape)
print(z[:10])

plt.plot(history.history['recon_loss'], label='Reconstruction Loss')
plt.plot(history.history['kl_loss'], label='KL Divergence Loss')
plt.title('VAE Loss Components')
plt.ylabel('Loss')
plt.xlabel('Epoch')
plt.legend()
plt.show()

# %% [code]
# Load the best model weights
#vae.set_weights(loss_and_r2_callback.best_model)
best_r2_scores_vae = loss_and_r2_callback.best_r2
print("R^2 =", best_r2_scores_vae)

# %% [code]
output=vae(X_1212)
np.set_printoptions(suppress=True, precision=5)
print("Prediction:")
print(output[:5])
print('-'*20)
print('Training data:')
print(X_1212[0:5])
#print(X[0:5])

r2 = r2_score(X_1212, output)
print(f"R^2 Score for Training Data: {r2}")

# %% [markdown]
## Sampling and VAE generated data

# %% [code]
z_mean, z_log_var, z = vae.encoder.predict(X_1212)
print(z_mean.shape, z_log_var.shape, z.shape)
print(z_mean[:5])
print(z_log_var[:5])
print(z[:5])
generated_data = vae.decoder.predict(z)
print("Shape of generated_data:", generated_data.shape)
print(generated_data[:5])

# %% [code]
#column_names = ['Location', 'Time', 'Oil', 'Temperature', 'Month', 'PC1', 'PC2']
#column_names = ['Location', 'Time', 'Oil', 'Temperature', 'Month', 'bac1', 'bac2', 'bac3', 'bac4', 'bac5']
#column_names = ['Location', 'Time', 'Oil', 'Temperature', 'Month', 'bac1', 'bac2', 'bac3', 'bac4', 'bac5', 'bac6', 'bac7', 'bac8', 'bac9', 'bac10']
#VAE_df = pd.DataFrame(generated_data, columns=column_names)
VAE_df = pd.DataFrame(generated_data)

#PCA_new_df_1212 = pd.DataFrame(Y_new, columns=['PC1', 'PC2'])
#final_df_generate_1212 = pd.concat([X_new_df.iloc[:, :], PCA_new_df_1212], axis=1)

VAE_df

# %% [markdown]
## Oil Prediction - generator + VAE generator

# %% [code]
generated_data[395:]

# %% [code]
combined_data = np.vstack((X_1212, generated_data))
print(combined_data.shape)
print(combined_data[404:410])

X_total = np.delete(combined_data, 2, axis=1)  # Drop the oil column from the combined data for features
Y_total = combined_data[:, 2]  # Use the oil column as the target
print(X_total.shape, Y_total.shape)

X_1212_train = X_total[:707]
Y_1212_train = Y_total[:707]

# generated data
X_1212_test = X_total[707:]
Y_1212_test = Y_total[707:]

print(X_1212_train[:5], Y_1212_train[:5])
print(X_1212_test[:5], Y_1212_test[:5])

# %% [code]
combined_data = np.vstack((X_1212, generated_data))
print(combined_data.shape)
print(combined_data[2020:2025])

X_total = np.delete(combined_data, 2, axis=1)  # Drop the oil column from the combined data for features
Y_total = combined_data[:, 2]  # Use the oil column as the target
print(X_new.shape, Y_new.shape)

X_1212_train = X_total[:2020]
Y_1212_train = Y_total[:2020]

# generated data
X_1212_test = X_total[2020:]
Y_1212_test = Y_total[2020:]

print(X_1212_train[:5], Y_1212_train[:5])
print(X_1212_test[:5], Y_1212_test[:5])

# %% [markdown]
## VAE generated testing

# %% [code]
import numpy as np
from tensorflow.keras.models import Sequential
from tensorflow.keras.layers import Dense, Activation
from tensorflow.keras.callbacks import Callback
from sklearn.metrics import r2_score
import matplotlib.pyplot as plt

# Define the model architecture
def create_model(input_shape):
    model = Sequential([
        Dense(64, activation='relu', input_shape=(input_shape,)),
        Dense(128),
        Activation('relu'),
        
        Dense(256),
        #BatchNormalization(),
        Activation('relu'),
        
        Dense(128),
        #BatchNormalization(),
        Activation('relu'),
        
        Dense(64),
        BatchNormalization(),
        Activation('relu'),
        
        Dense(1),
        #BatchNormalization(),
        Activation('linear')
        
        #Dense(1, activation='linear')  # Adjust the output layer to match the label size
    ])
    return model

input_shape = X_1212_train.shape[1]  # Adjusted number of features
model_1212 = create_model(input_shape)

class LossAndR2Callback(Callback):
    def __init__(self, X_val, Y_val, X_test, Y_test):
        super().__init__()
        self.X_val = X_val
        self.Y_val = Y_val
        self.X_test = X_test
        self.Y_test = Y_test
        self.best_r2 = -np.inf
        self.best_r2_test = -np.inf
        self.best_model = None
        self.diff = np.inf

    def on_epoch_end(self, epoch, logs=None):
        if logs is None:
            logs = {}
        if (epoch + 1) % 100 == 0:  # Every 100 epochs
            y_val_pred = self.model.predict(self.X_val)
            y_test_pred = self.model.predict(self.X_test)
            r2_val = r2_score(self.Y_val, y_val_pred)
            r2_test = r2_score(self.Y_test, y_test_pred)
            print(f"Epoch {epoch + 1}: Total loss: {logs['loss']:.4f}, R² train: {r2_val:.4f}, R² test: {r2_test:.4f}")
            #if (r2_val-r2_test) < self.diff: 
                #self.diff = r2_val-r2_test
                #self.best_r2 = r2_val
                #self.best_model = self.model.get_weights()
            if r2_val > self.best_r2:
                self.best_r2 = r2_val
                self.best_model = self.model.get_weights()

loss_and_r2_callback_1 = LossAndR2Callback(X_1212_train, Y_1212_train, X_1212_test, Y_1212_test)
model_1212.compile(optimizer='adam', loss='mean_squared_error')
history = model_1212.fit(X_1212_train, Y_1212_train, epochs=1500, batch_size=16, callbacks=[loss_and_r2_callback_1], verbose=0)

# Load the best model weights
model_1212.set_weights(loss_and_r2_callback_1.best_model)

# Calculate R² for training and test data
y_train_pred = model_1212.predict(X_1212_train)
y_test_pred = model_1212.predict(X_1212_test)

r2_train = r2_score(Y_1212_train, y_train_pred)
r2_test = r2_score(Y_1212_test, y_test_pred)

print(f"R² Score for Training Data: {r2_train}")
print(f"R² Score for Test Data: {r2_test}")

plt.figure(figsize=(10, 6))
plt.plot(history.history['loss'], label='Training Loss')
plt.title('Model Loss During Training')
plt.xlabel('Epoch')
plt.ylabel('Loss')
plt.legend()
plt.show()

# %% [code]
encoded_time = encoder_time.predict(X_time)
autoencoded_time = autoencoder_time.predict(X_time)

print(encoded_time[:10])
print(autoencoded_time[:10])

r2 = r2_score(X_time, autoencoded_time)

print(f"R^2 Score: {r2}")

# %% [code]
